# Supplementary material for: ﻿Revision of the Neotropical species of the hoverfly genus Serichlamys Curran, 1925 (Diptera, Syrphidae, Microdontinae)
Source: Zookeys. 2025 Jun 24;1243:51–106. doi: 10.3897/zookeys.1243.132809 (PMC12239028; doi:10.3897/zookeys.1243.132809)
Supplement: XML Treatment for Serichlamys boti [file zookeys.1243.132809-treatment1.xml]

<!DOCTYPE tp:taxon-treatment
  PUBLIC "-//TaxonX//DTD Taxonomic Treatment Publishing DTD v0 20100105//EN" "tax-treatment-NSO.dtd">
<tp:taxon-treatment xmlns:tp="http://www.plazi.org/taxpub"><tp:treatment-meta><kwd-group><label>Taxon classification</label><kwd>
                <named-content content-type="kingdom">Animalia</named-content>
              </kwd><kwd>
                <named-content content-type="order">Diptera</named-content>
              </kwd><kwd>
                <named-content content-type="family">Syrphidae</named-content>
              </kwd></kwd-group><mixed-citation publication-type="journal"><person-group><name><surname>Reemer</surname><given-names>Menno</given-names></name><name><surname>Mengual</surname><given-names>Ximo</given-names></name></person-group><article-title>﻿Revision of the Neotropical species of the hoverfly genus <italic><tp:taxon-name><tp:taxon-name-part taxon-name-part-type="genus" reg="Serichlamys">Serichlamys</tp:taxon-name-part></tp:taxon-name></italic> Curran, 1925 (<tp:taxon-name><tp:taxon-name-part taxon-name-part-type="order">Diptera</tp:taxon-name-part></tp:taxon-name>, <tp:taxon-name><tp:taxon-name-part taxon-name-part-type="family">Syrphidae</tp:taxon-name-part></tp:taxon-name>, <tp:taxon-name><tp:taxon-name-part taxon-name-part-type="subfamily">Microdontinae</tp:taxon-name-part></tp:taxon-name>)</article-title><source>Zookeys</source><day>24</day><month>06</month><year>2025</year><volume>1243</volume><fpage>51</fpage><lpage>106</lpage><pub-id pub-id-type="doi">10.3897/zookeys.1243.132809</pub-id></mixed-citation></tp:treatment-meta><tp:nomenclature><label>﻿</label><tp:taxon-name>
              <object-id xmlns:xlink="http://www.w3.org/1999/xlink" content-type="arpha" xlink:type="simple">9280DAEB-DBAA-5ECA-B5F8-CCCEDBAC3678</object-id>
              <tp:taxon-name-part taxon-name-part-type="genus" reg="Serichlamys">Serichlamys</tp:taxon-name-part>
              <tp:taxon-name-part taxon-name-part-type="species" reg="boti">boti</tp:taxon-name-part>
              <object-id xmlns:xlink="http://www.w3.org/1999/xlink" content-type="zoobank" xlink:type="simple">https://zoobank.org/892B3273-6FAD-4FF7-99BE-DAE9A29360AB</object-id>
            </tp:taxon-name><tp:taxon-authority>Reemer</tp:taxon-authority><tp:taxon-status xmlns:xlink="http://www.w3.org/1999/xlink" xlink:type="simple">sp. nov.</tp:taxon-status><xref ref-type="fig" rid="F5">Figs 24</xref><xref ref-type="fig" rid="F6">, 30</xref><xref ref-type="fig" rid="F10">, 58–63</xref><xref ref-type="fig" rid="F24">, 138</xref></tp:nomenclature><tp:treatment-sec sec-type="type material" id="SECID0EFJBG"><title>Type material.</title><p><bold><italic>Holotype</italic>.</bold> Colombia • 1 ♂, holotype of <italic><tp:taxon-name><tp:taxon-name-part taxon-name-part-type="genus" reg="Serichlamys">Serichlamys</tp:taxon-name-part><tp:taxon-name-part taxon-name-part-type="species" reg="boti">boti</tp:taxon-name-part></tp:taxon-name></italic> sp. nov.; Risaralda, Tatamá National Park; 1481 m; <named-content xmlns:xlink="http://www.w3.org/1999/xlink" content-type="dwc:verbatimCoordinates" xlink:type="simple"><named-content content-type="geo-json" specific-use="{&#34;type&#34;:&#34;Point&#34;,&#34;coordinates&#34;:[-76.090000,5.239000]}" id="NCID0E5JBG" xlink:type="simple">5.239°N, 76.090°W</named-content></named-content>; 4 Mar. 2015; S. Bot leg.; <named-content xmlns:xlink="http://www.w3.org/1999/xlink" content-type="dwc:institutional_code" xlink:title="Colección Entomológica de la Universidad de Antioquia" xlink:href="http://grbio.org/institution/universidad-de-antioquia" xlink:type="simple">CEUA</named-content>.</p><p>Label 1: “CO Risaralda // Tatamá NP, 1481 m // lat5.239 lng -76.090 // 4 III 2015 leg. S. Bot”; label 2: “<tp:taxon-name><tp:taxon-name-part taxon-name-part-type="genus" reg="Serichlamys">Serichlamys</tp:taxon-name-part></tp:taxon-name> sp. nov. // det. M. Reemer // specimen code MR1485”. <bold><italic>Paratypes</italic>.</bold> Colombia • 1 ♂; same locality and date as holotype; specimen code MR0596; <named-content xmlns:xlink="http://www.w3.org/1999/xlink" content-type="dwc:institutional_code" xlink:title="Colección Entomológica de la Universidad de Antioquia" xlink:href="http://grbio.org/institution/universidad-de-antioquia" xlink:type="simple">CEUA</named-content>. Ecuador • 4 ♂; Pinchincha, Nambillo Valley near Mindo; 1450 m; 26 Jun. 1987; M. Cooper leg.; <named-content xmlns:xlink="http://www.w3.org/1999/xlink" content-type="dwc:institutional_code" xlink:title="Natural History Museum, London" xlink:href="http://grbio.org/institution/natural-history-museum-london" xlink:type="simple">NHMUK</named-content> (barcodes on labels: NHMUK013624730, NHMUK013624731, NHMUK013624732, NHMUK013624733) • 3 ♀; Pinchincha, Nambillo Valley near Mindo; 1450 m; one from 27 Jun. 1987 (NHMUK013624724), one from 28 Jun. 1987 (NHMUK013624726), one from 30 Jun. 1987 (NHMUK013624725); M. Cooper leg.; <named-content xmlns:xlink="http://www.w3.org/1999/xlink" content-type="dwc:institutional_code" xlink:title="Natural History Museum, London" xlink:href="http://grbio.org/institution/natural-history-museum-london" xlink:type="simple">NHMUK</named-content>.</p></tp:treatment-sec><tp:treatment-sec sec-type="description" id="SECID0E6KBG"><title>Description</title><p><bold>(based on holotype). Adult male</bold> Body size: 9.5 mm.</p><p><bold><italic>Head</italic>.</bold> Face occupying around 2/5 of head width in frontal view; shiny black; white setulose laterally, black setulose sublaterally, bare at median part as wide as ~ 1/4 of width of face. Gena very narrow; black; white setulose. Oral margin laterally not produced. Frons black; medially bare, laterally black setulose. Vertex black; black setulose. Occiput black; dorsal 1/2 black setulose, ventral 1/2 white setulose. Eye bare. Antenna black, except pedicel and basal 1/6 of postpedicel brown; antennal ratio ~ 7:1:7.5.</p><p><bold><italic>Thorax</italic>.</bold> Scutum shiny black, with bronze sheen on lateral 1/3 and faint dark blue sheen on median 1/3; black setulose, except for narrow fascia of golden yellow setulae along anterior margin. Postpronotum of same colour as scutum; black and dark yellow setulose. Postalar callus dark brown; black setulose. Scutellum trapezoid, with two calcars as long as ~ 1/3 of scutellar length; of same colour as scutum except calcars largely pale brown; black setulose anteriorly and medially, yellow setulose laterally and posteriorly. Pleura shiny blackish brown, except anepimeron and katepimeron pale brown. Anepisternum with shallow sulcus; dark yellow setulose anteriorly, black setulose posteriorly, widely bare medially and ventrally. Anepimeron black setulose anteriorly, dark yellow setulose posteriorly. Katepisternum with patch of pale yellow setulae dorsally and small patch of yellow setulae ventrally. Katatergite long microtrichose, anatergite short microtrichose. Calypter greyish yellow and halter pale yellow.</p><p>Wing: hyaline; microtrichose, except bare on basal 1/3 of cell r<sub>1</sub>, a small basal patch of r<sub>2+3</sub>, most of cell br (only microtrichose along vena spuria), most of cell bm except for narrow median strip of microtrichiae, large part of cell dm (Fig. <xref ref-type="fig" rid="F5">24</xref>), anterobasal 1/2 of cell cup, and basomedian 3/4 of alula.</p><p>Legs: femora black, only apex brown; black setulose. Tibiae brown at both ends, blackish in between; largely black setulose, with some pale setulae ventrally. Tarsi orange-brown; black setulose dorsally, golden yellow setulose ventrally. Coxae and trochanters blackish; fore and mid coxae black setulose anteriorly, pale setulose posteriorly; hind coxa silvery white setulose.</p><p><bold><italic>Abdomen</italic>.</bold> Tergites black to blackish brown, slightly paler along lateral margins. Tergite 1 black setulose. Tergite 2 shiny, except for oval median dull macula and pair of smaller, oblique lateral maculae; black setulose, except yellow setulose in anterolateral corners, and white setulose along posterior margin. Tergite 3 dull, except for narrow shiny strips along lateral and posterior margins; black setulose, except narrowly white setulose along posterior margin. Tergite 4 shiny; black setulose, except white setulose in anterolateral corners and on pair of larger posterior patches. Sternites blackish; sternites 1–3 white, setulose, sternite 4 black setulose. Genitalia as in Fig. <xref ref-type="fig" rid="F24">138</xref>.</p><p><bold>Female.</bold> Unknown.</p></tp:treatment-sec><tp:treatment-sec sec-type="diagnosis" id="SECID0EPMBG"><title>Diagnosis.</title><p>Body length: male 9.5–10 mm (<italic>n</italic> = 2). Superficially, this species looks most similar to <italic><tp:taxon-name><tp:taxon-name-part taxon-name-part-type="genus" reg="Serichlamys">S.</tp:taxon-name-part><tp:taxon-name-part taxon-name-part-type="species" reg="chloraspis">chloraspis</tp:taxon-name-part></tp:taxon-name></italic> Reemer, sp. nov., <italic><tp:taxon-name><tp:taxon-name-part taxon-name-part-type="genus" reg="Serichlamys">S.</tp:taxon-name-part><tp:taxon-name-part taxon-name-part-type="species" reg="pallitarsis">pallitarsis</tp:taxon-name-part></tp:taxon-name></italic> Reemer &amp; Mengual, sp. nov., and <italic><tp:taxon-name><tp:taxon-name-part taxon-name-part-type="genus" reg="Serichlamys">S.</tp:taxon-name-part><tp:taxon-name-part taxon-name-part-type="species" reg="varicaudata">varicaudata</tp:taxon-name-part></tp:taxon-name></italic> Reemer &amp; Mengual, sp. nov., which are of similar size and colouration. These species also share the following combination of characters: face black, tibiae entirely brown, tergite 3 broadly dull with narrow shiny margins (Fig. <xref ref-type="fig" rid="F10">58</xref>). <italic><tp:taxon-name><tp:taxon-name-part taxon-name-part-type="genus" reg="Serichlamys">Serichlamys</tp:taxon-name-part><tp:taxon-name-part taxon-name-part-type="species" reg="boti">boti</tp:taxon-name-part></tp:taxon-name></italic> Reemer, sp. nov. differs from the three other species, as well as from all other known species of <italic><tp:taxon-name><tp:taxon-name-part taxon-name-part-type="genus" reg="Serichlamys">Serichlamys</tp:taxon-name-part></tp:taxon-name></italic>, in the partly bare wing cell dm (Fig. <xref ref-type="fig" rid="F5">24</xref>). It also differs from the three species mentioned above in the presence of only two basoventral setae on the surstylus (Fig. <xref ref-type="fig" rid="F24">138</xref>) (instead of 4 or 5 in the other three species, Figs <xref ref-type="fig" rid="F24">139–141</xref>). <italic><tp:taxon-name><tp:taxon-name-part taxon-name-part-type="genus" reg="Serichlamys">Serichlamys</tp:taxon-name-part><tp:taxon-name-part taxon-name-part-type="species" reg="boti">boti</tp:taxon-name-part></tp:taxon-name></italic> Reemer, sp. nov. is similar to <italic><tp:taxon-name><tp:taxon-name-part taxon-name-part-type="genus" reg="Serichlamys">S.</tp:taxon-name-part><tp:taxon-name-part taxon-name-part-type="species" reg="pallitarsis">pallitarsis</tp:taxon-name-part></tp:taxon-name></italic> Reemer &amp; Mengual, sp. nov. in the pattern of dull maculae on tergite 2: dull maculae narrower than shiny areas separating them (wider than shiny areas in <italic><tp:taxon-name><tp:taxon-name-part taxon-name-part-type="genus" reg="Serichlamys">S.</tp:taxon-name-part><tp:taxon-name-part taxon-name-part-type="species" reg="chloraspis">chloraspis</tp:taxon-name-part></tp:taxon-name></italic> Reemer, sp. nov. and <italic><tp:taxon-name><tp:taxon-name-part taxon-name-part-type="genus" reg="Serichlamys">S.</tp:taxon-name-part><tp:taxon-name-part taxon-name-part-type="species" reg="varicaudata">varicaudata</tp:taxon-name-part></tp:taxon-name></italic> Reemer &amp; Mengual, sp. nov.) (compare Figs <xref ref-type="fig" rid="F6">31</xref>, <xref ref-type="fig" rid="F6">33</xref>). <italic><tp:taxon-name><tp:taxon-name-part taxon-name-part-type="genus" reg="Serichlamys">Serichlamys</tp:taxon-name-part><tp:taxon-name-part taxon-name-part-type="species" reg="boti">boti</tp:taxon-name-part></tp:taxon-name></italic> Reemer, sp. nov. and <italic><tp:taxon-name><tp:taxon-name-part taxon-name-part-type="genus" reg="Serichlamys"/><tp:taxon-name-part taxon-name-part-type="species" reg="pallitarsis">pallitarsis</tp:taxon-name-part></tp:taxon-name></italic> Reemer &amp; Mengual, sp. nov. also share orange tarsi (dark in <italic><tp:taxon-name><tp:taxon-name-part taxon-name-part-type="genus" reg="Serichlamys">S.</tp:taxon-name-part><tp:taxon-name-part taxon-name-part-type="species" reg="chloraspis">chloraspis</tp:taxon-name-part></tp:taxon-name></italic> Reemer, sp. nov. and <italic><tp:taxon-name><tp:taxon-name-part taxon-name-part-type="genus" reg="Serichlamys">S.</tp:taxon-name-part><tp:taxon-name-part taxon-name-part-type="species" reg="varicaudata">varicaudata</tp:taxon-name-part></tp:taxon-name></italic> Reemer &amp; Mengual, sp. nov.). However, the partly bare wing cell dm (entirely microtrichose in <italic><tp:taxon-name><tp:taxon-name-part taxon-name-part-type="genus" reg="Serichlamys">S.</tp:taxon-name-part><tp:taxon-name-part taxon-name-part-type="species" reg="pallitarsis">pallitarsis</tp:taxon-name-part></tp:taxon-name></italic>) and the two basoventral setae on the surstylus (4 or 5 in <italic><tp:taxon-name><tp:taxon-name-part taxon-name-part-type="genus" reg="Serichlamys">S.</tp:taxon-name-part><tp:taxon-name-part taxon-name-part-type="species" reg="pallitarsis">pallitarsis</tp:taxon-name-part></tp:taxon-name></italic> Reemer &amp; Mengual, sp. nov.) clearly separate this species.</p><p>The holotype and the paratype differ in the colour of the setulae on the scutum: black except for narrow fascia of golden yellow setulae along anterior margin in the holotype, entirely golden yellow in the paratype.</p></tp:treatment-sec><tp:treatment-sec sec-type="etymology" id="SECID0EQSBG"><title>Etymology.</title><p>The name of this species is a patronym in honour of Sander Bot, who collected the holotype and one of the paratypes.</p></tp:treatment-sec><tp:treatment-sec sec-type="distribution" id="SECID0EVSBG"><title>Distribution.</title><p>This species is known from two localities on the western slope of the Andes: one in Colombia (elevation 1481 m), and one locality in Ecuador (elevation 1450 m).</p></tp:treatment-sec><tp:treatment-sec><!--Section generated to contain objects referenced in tp:taxon-treatment.--><fig id="F5" position="float" orientation="portrait"><object-id xmlns:xlink="http://www.w3.org/1999/xlink" content-type="doi" xlink:type="simple">10.3897/zookeys.1243.132809.figures24-29</object-id><object-id xmlns:xlink="http://www.w3.org/1999/xlink" content-type="arpha" xlink:type="simple">FE3957C9-AA52-5F15-9620-9B1567C96DB2</object-id><label>Figures 24–29.</label><caption><p><bold>24, 25.</bold> Microtrichiae on wing cell dm in <italic><tp:taxon-name><tp:taxon-name-part taxon-name-part-type="genus" reg="Serichlamys">Serichlamys</tp:taxon-name-part></tp:taxon-name></italic> species <bold>24</bold><italic><tp:taxon-name><tp:taxon-name-part taxon-name-part-type="genus" reg="Serichlamys">S.</tp:taxon-name-part><tp:taxon-name-part taxon-name-part-type="species" reg="boti">boti</tp:taxon-name-part></tp:taxon-name></italic> Reemer, sp. nov. male, holotype <bold>25</bold><italic><tp:taxon-name><tp:taxon-name-part taxon-name-part-type="genus" reg="Serichlamys">S.</tp:taxon-name-part><tp:taxon-name-part taxon-name-part-type="species" reg="varicaudata">varicaudata</tp:taxon-name-part></tp:taxon-name></italic> Reemer &amp; Mengual, sp. nov. male, holotype <bold>26, 27</bold> scutum and scutellum of <italic><tp:taxon-name><tp:taxon-name-part taxon-name-part-type="genus" reg="Serichlamys">Serichlamys</tp:taxon-name-part></tp:taxon-name></italic> males <bold>26</bold><italic><tp:taxon-name><tp:taxon-name-part taxon-name-part-type="genus" reg="Serichlamys">S.</tp:taxon-name-part><tp:taxon-name-part taxon-name-part-type="species" reg="chloraspis">chloraspis</tp:taxon-name-part></tp:taxon-name></italic> Reemer, sp. nov. holotype <bold>27</bold><italic><tp:taxon-name><tp:taxon-name-part taxon-name-part-type="genus" reg="Serichlamys">S.</tp:taxon-name-part><tp:taxon-name-part taxon-name-part-type="species" reg="varicaudata">varicaudata</tp:taxon-name-part></tp:taxon-name></italic> Reemer &amp; Mengual, sp. nov. holotype <bold>28, 29</bold> hind tarsus of <italic><tp:taxon-name><tp:taxon-name-part taxon-name-part-type="genus" reg="Serichlamys">Serichlamys</tp:taxon-name-part></tp:taxon-name></italic> males <bold>28</bold><italic><tp:taxon-name><tp:taxon-name-part taxon-name-part-type="genus" reg="Serichlamys">S.</tp:taxon-name-part><tp:taxon-name-part taxon-name-part-type="species" reg="pallitarsis">pallitarsis</tp:taxon-name-part></tp:taxon-name></italic> Reemer &amp; Mengual, sp. nov. holotype <bold>29</bold><italic><tp:taxon-name><tp:taxon-name-part taxon-name-part-type="genus" reg="Serichlamys">S.</tp:taxon-name-part><tp:taxon-name-part taxon-name-part-type="species" reg="varicaudata">varicaudata</tp:taxon-name-part></tp:taxon-name></italic> Reemer &amp; Mengual, sp. nov. holotype.</p></caption><graphic xmlns:xlink="http://www.w3.org/1999/xlink" xlink:href="zookeys-1243-051_article-132809__-g005.jpg" position="float" orientation="portrait" xlink:type="simple" id="oo_1359636.jpg"><uri content-type="original_file" xlink:type="simple">https://binary.pensoft.net/fig/1359636</uri></graphic></fig><fig id="F6" position="float" orientation="portrait"><object-id xmlns:xlink="http://www.w3.org/1999/xlink" content-type="doi" xlink:type="simple">10.3897/zookeys.1243.132809.figures30-35</object-id><object-id xmlns:xlink="http://www.w3.org/1999/xlink" content-type="arpha" xlink:type="simple">B4E0EECE-DCE5-5444-9971-AA55F2E7BF82</object-id><label>Figures 30–35.</label><caption><p><bold>30–33</bold> tergite 2 of <italic><tp:taxon-name><tp:taxon-name-part taxon-name-part-type="genus" reg="Serichlamys">Serichlamys</tp:taxon-name-part></tp:taxon-name></italic> males. White lines in lower half of figures indicate position of dull maculae <bold>30</bold><italic><tp:taxon-name><tp:taxon-name-part taxon-name-part-type="genus" reg="Serichlamys">S.</tp:taxon-name-part><tp:taxon-name-part taxon-name-part-type="species" reg="boti">boti</tp:taxon-name-part></tp:taxon-name></italic> Reemer, sp. nov. holotype <bold>31</bold><italic><tp:taxon-name><tp:taxon-name-part taxon-name-part-type="genus" reg="Serichlamys">S.</tp:taxon-name-part><tp:taxon-name-part taxon-name-part-type="species" reg="chloraspis">chloraspis</tp:taxon-name-part></tp:taxon-name></italic> Reemer, sp. nov. holotype <bold>32</bold><italic><tp:taxon-name><tp:taxon-name-part taxon-name-part-type="genus" reg="Serichlamys">S.</tp:taxon-name-part><tp:taxon-name-part taxon-name-part-type="species" reg="pallitarsis">pallitarsis</tp:taxon-name-part></tp:taxon-name></italic> Reemer &amp; Mengual, sp. nov. holotype <bold>33</bold><italic><tp:taxon-name><tp:taxon-name-part taxon-name-part-type="genus" reg="Serichlamys">S.</tp:taxon-name-part><tp:taxon-name-part taxon-name-part-type="species" reg="varicaudata">varicaudata</tp:taxon-name-part></tp:taxon-name></italic> Reemer &amp; Mengual, sp. nov. holotype <bold>34, 35</bold> antenna of <italic><tp:taxon-name><tp:taxon-name-part taxon-name-part-type="genus" reg="Serichlamys">Serichlamys</tp:taxon-name-part></tp:taxon-name></italic> females <bold>34</bold><italic><tp:taxon-name><tp:taxon-name-part taxon-name-part-type="genus" reg="Serichlamys">S.</tp:taxon-name-part><tp:taxon-name-part taxon-name-part-type="species" reg="pallitarsis">pallitarsis</tp:taxon-name-part></tp:taxon-name></italic> Reemer &amp; Mengual, sp. nov. paratype <bold>35</bold><italic><tp:taxon-name><tp:taxon-name-part taxon-name-part-type="genus" reg="Serichlamys">S.</tp:taxon-name-part><tp:taxon-name-part taxon-name-part-type="species" reg="varicaudata">varicaudata</tp:taxon-name-part></tp:taxon-name></italic> Reemer &amp; Mengual, sp. nov. paratype.</p></caption><graphic xmlns:xlink="http://www.w3.org/1999/xlink" xlink:href="zookeys-1243-051_article-132809__-g006.jpg" position="float" orientation="portrait" xlink:type="simple" id="oo_1359637.jpg"><uri content-type="original_file" xlink:type="simple">https://binary.pensoft.net/fig/1359637</uri></graphic></fig><fig id="F10" position="float" orientation="portrait"><object-id xmlns:xlink="http://www.w3.org/1999/xlink" content-type="doi" xlink:type="simple">10.3897/zookeys.1243.132809.figures58-63</object-id><object-id xmlns:xlink="http://www.w3.org/1999/xlink" content-type="arpha" xlink:type="simple">060AEF9E-180A-5F96-A470-279588F27547</object-id><label>Figures 58–63.</label><caption><p><italic><tp:taxon-name><tp:taxon-name-part taxon-name-part-type="genus" reg="Serichlamys">Serichlamys</tp:taxon-name-part><tp:taxon-name-part taxon-name-part-type="species" reg="boti">boti</tp:taxon-name-part></tp:taxon-name></italic> Reemer, sp. nov. male, holotype <bold>58</bold> habitus, dorsal <bold>59</bold> habitus, lateral <bold>60</bold> head, frontal <bold>61</bold> head, lateral <bold>62</bold> head, dorsal <bold>63</bold> scutellum, dorsal.</p></caption><graphic xmlns:xlink="http://www.w3.org/1999/xlink" xlink:href="zookeys-1243-051_article-132809__-g010.jpg" position="float" orientation="portrait" xlink:type="simple" id="oo_1359641.jpg"><uri content-type="original_file" xlink:type="simple">https://binary.pensoft.net/fig/1359641</uri></graphic></fig><fig id="F24" position="float" orientation="portrait"><object-id xmlns:xlink="http://www.w3.org/1999/xlink" content-type="doi" xlink:type="simple">10.3897/zookeys.1243.132809.figures138-141</object-id><object-id xmlns:xlink="http://www.w3.org/1999/xlink" content-type="arpha" xlink:type="simple">F7FF4DBE-2876-5882-9758-7241072AABFB</object-id><label>Figures 138–141.</label><caption><p><italic><tp:taxon-name><tp:taxon-name-part taxon-name-part-type="genus" reg="Serichlamys">Serichlamys</tp:taxon-name-part></tp:taxon-name></italic> male genitalia <bold>138</bold><italic><tp:taxon-name><tp:taxon-name-part taxon-name-part-type="genus" reg="Serichlamys">S.</tp:taxon-name-part><tp:taxon-name-part taxon-name-part-type="species" reg="boti">boti</tp:taxon-name-part></tp:taxon-name></italic> Reemer, sp. nov. holotype <bold>139</bold><italic><tp:taxon-name><tp:taxon-name-part taxon-name-part-type="genus" reg="Serichlamys">S.</tp:taxon-name-part><tp:taxon-name-part taxon-name-part-type="species" reg="chloraspis">chloraspis</tp:taxon-name-part></tp:taxon-name></italic> Reemer, sp. nov. paratype <bold>140</bold><italic><tp:taxon-name><tp:taxon-name-part taxon-name-part-type="genus" reg="Serichlamys">S.</tp:taxon-name-part><tp:taxon-name-part taxon-name-part-type="species" reg="pallitarsis">pallitarsis</tp:taxon-name-part></tp:taxon-name></italic> Reemer &amp; Mengual, sp. nov. paratype, coll. <named-content xmlns:xlink="http://www.w3.org/1999/xlink" content-type="dwc:institutional_code" xlink:title="National Museum of Natural History" xlink:href="http://grbio.org/institution/smithsonian-institution-national-museum-natural-history-0" xlink:type="simple">USNM</named-content>, specimen code MR1595 <bold>141</bold><italic><tp:taxon-name><tp:taxon-name-part taxon-name-part-type="genus" reg="Serichlamys">S.</tp:taxon-name-part><tp:taxon-name-part taxon-name-part-type="species" reg="varicaudata">varicaudata</tp:taxon-name-part></tp:taxon-name></italic> Reemer &amp; Mengual, sp. nov., coll. <named-content xmlns:xlink="http://www.w3.org/1999/xlink" content-type="dwc:institutional_code" xlink:title="Museum Koenig Bonn, Leibniz-Institut zur Analyse des Biodiversitätswandels" xlink:href="http://grbio.org/institution/zoologisches-forschungsmuseum-alexander-koenig" xlink:type="simple">ZFMK</named-content>, specimen code MR425.</p></caption><graphic xmlns:xlink="http://www.w3.org/1999/xlink" xlink:href="zookeys-1243-051_article-132809__-g024.jpg" position="float" orientation="portrait" xlink:type="simple" id="oo_1359655.jpg"><uri content-type="original_file" xlink:type="simple">https://binary.pensoft.net/fig/1359655</uri></graphic></fig></tp:treatment-sec></tp:taxon-treatment>
