# Supplementary material for: ﻿Revision of the Neotropical species of the hoverfly genus Serichlamys Curran, 1925 (Diptera, Syrphidae, Microdontinae)
Source: Zookeys. 2025 Jun 24;1243:51–106. doi: 10.3897/zookeys.1243.132809 (PMC12239028; doi:10.3897/zookeys.1243.132809)
Supplement: XML Treatment for Serichlamys melamitis [file zookeys.1243.132809-treatment3.xml]

<!DOCTYPE tp:taxon-treatment
  PUBLIC "-//TaxonX//DTD Taxonomic Treatment Publishing DTD v0 20100105//EN" "tax-treatment-NSO.dtd">
<tp:taxon-treatment xmlns:tp="http://www.plazi.org/taxpub"><tp:treatment-meta><kwd-group><label>Taxon classification</label><kwd>
                <named-content content-type="kingdom">Animalia</named-content>
              </kwd><kwd>
                <named-content content-type="order">Diptera</named-content>
              </kwd><kwd>
                <named-content content-type="family">Syrphidae</named-content>
              </kwd></kwd-group><mixed-citation publication-type="journal"><person-group><name><surname>Reemer</surname><given-names>Menno</given-names></name><name><surname>Mengual</surname><given-names>Ximo</given-names></name></person-group><article-title>﻿Revision of the Neotropical species of the hoverfly genus <italic><tp:taxon-name><tp:taxon-name-part taxon-name-part-type="genus" reg="Serichlamys">Serichlamys</tp:taxon-name-part></tp:taxon-name></italic> Curran, 1925 (<tp:taxon-name><tp:taxon-name-part taxon-name-part-type="order">Diptera</tp:taxon-name-part></tp:taxon-name>, <tp:taxon-name><tp:taxon-name-part taxon-name-part-type="family">Syrphidae</tp:taxon-name-part></tp:taxon-name>, <tp:taxon-name><tp:taxon-name-part taxon-name-part-type="subfamily">Microdontinae</tp:taxon-name-part></tp:taxon-name>)</article-title><source>Zookeys</source><day>24</day><month>06</month><year>2025</year><volume>1243</volume><fpage>51</fpage><lpage>106</lpage><pub-id pub-id-type="doi">10.3897/zookeys.1243.132809</pub-id></mixed-citation></tp:treatment-meta><tp:nomenclature><label>﻿</label><tp:taxon-name>
              <object-id xmlns:xlink="http://www.w3.org/1999/xlink" content-type="arpha" xlink:type="simple">0B298859-3316-5805-8354-41586D335C25</object-id>
              <tp:taxon-name-part taxon-name-part-type="genus" reg="Serichlamys">Serichlamys</tp:taxon-name-part>
              <tp:taxon-name-part taxon-name-part-type="species" reg="melamitis">melamitis</tp:taxon-name-part>
              <object-id xmlns:xlink="http://www.w3.org/1999/xlink" content-type="zoobank" xlink:type="simple">https://zoobank.org/F703863F-6AD6-49D1-8EC2-5374CDD20A0C</object-id>
            </tp:taxon-name><tp:taxon-authority>Reemer</tp:taxon-authority><tp:taxon-status xmlns:xlink="http://www.w3.org/1999/xlink" xlink:type="simple">sp. nov.</tp:taxon-status><xref ref-type="fig" rid="F3">Figs 13</xref><xref ref-type="fig" rid="F4">, 18</xref><xref ref-type="fig" rid="F12">, 69–75</xref><xref ref-type="fig" rid="F25">, 142</xref></tp:nomenclature><tp:treatment-sec sec-type="type material" id="SECID0ETCAI"><title>Type material.</title><p><bold><italic>Holotype</italic>.</bold> Brazil • 1 ♂, holotype of <italic><tp:taxon-name><tp:taxon-name-part taxon-name-part-type="genus" reg="Serichlamys">Serichlamys</tp:taxon-name-part><tp:taxon-name-part taxon-name-part-type="species" reg="melamitis">melamitis</tp:taxon-name-part></tp:taxon-name></italic> sp. nov.; Salesópolis, Estação Biológica de Boraceia; 850 m asl; 5 Aug. 1964; Rabello leg.; <named-content xmlns:xlink="http://www.w3.org/1999/xlink" content-type="dwc:institutional_code" xlink:title="Museu de Zoologia da Universidade de São Paulo" xlink:href="http://grbio.org/institution/museu-de-zoologia-da-universidade-de-sao-paulo" xlink:type="simple">MZUSP</named-content>. Label 1: “EST. BIOL. BORACEIA // Salesópolis, S.P. 850 m. // Rebello col. 5.VIII.1964”; label 2: “<tp:taxon-name><tp:taxon-name-part taxon-name-part-type="genus" reg="Serichlamys">Serichlamys</tp:taxon-name-part></tp:taxon-name> sp. // Det. M. Reemer 2024 // Specimen code MR1594”. <bold><italic>Paratypes</italic>.</bold> Brazil • 3 ♂ 1 ♀ of same locality and date as holotype, 2 ♂ (M. Reemer specimen codes MR1591 and MR1593) and 1 ♀ in <named-content xmlns:xlink="http://www.w3.org/1999/xlink" content-type="dwc:institutional_code" xlink:title="Museu de Zoologia da Universidade de São Paulo" xlink:href="http://grbio.org/institution/museu-de-zoologia-da-universidade-de-sao-paulo" xlink:type="simple">MZUSP</named-content>, 1 ♂ in <named-content xmlns:xlink="http://www.w3.org/1999/xlink" content-type="dwc:institutional_code" xlink:title="Naturalis Biodiversity Center" xlink:href="http://grbio.org/institution/naturalis-biodiversity-center" xlink:type="simple">RMNH</named-content> (M. Reemer specimen code MR1592).</p></tp:treatment-sec><tp:treatment-sec sec-type="description" id="SECID0E6DAI"><title>Description</title><p><bold>(based on holotype). Adult male</bold> Body size: 8 mm.</p><p><bold><italic>Head</italic>.</bold> Face occupying ~ 1/3 of head width in frontal view; shiny black; white setulose, except black setulose on dorsal 1/4. Gena very narrow; black; white setulose. Oral margin laterally not produced. Frons black; medially bare, laterally black setulose. Vertex black; black setulose on anterior half, except for a few golden yellow setulae anteriorly, golden yellow setulose on posterior half. Occiput black; dorsal 1/2 golden yellow setulose, ventral 1/2 white setulose. Eye bare. Antenna orange-brown, except apical 1/3 of postpedicel black; antennal ratio ~ 2.5:1:4.5.</p><p><bold><italic>Thorax</italic>.</bold> Scutum shiny black with faint metallic sheen; golden yellow setulose. Postpronotum of same colour as scutum; golden yellow setulose. Postalar callus pale brown; yellow setulose. Scutellum trapezoid, of same colour as scutum, with two pale yellow calcars as long as ~ 1/2 of scutellar length. Pleura shiny brown, except meron and ventral parts of katepisternum blackish. Anepisternum with shallow sulcus; golden yellow setulose anterodorsally and posterodorsally, widely bare medially and ventrally. Anepimeron golden yellow setulose. Katepisternum with patch of white setulae dorsally and a few white setulae ventrally. Katatergite long microtrichose, anatergite short microtrichose. Calypter and halter pale yellow.</p><p>Wing: hyaline; microtrichose, except bare on basal 1/4 of cell r<sub>1</sub> (along vein RS), most of cell br (only microtrichose along vena spuria), posterobasal 2/5 of cell bm, anterobasal 2/5 of cell cup, and basomedian 1/2 of alula.</p><p>Legs: femora blackish brown, with apices narrowly yellowish; yellowish setulose except black setulose anterodorsally. Tibiae dark brown with vaguely demarcated black rings; yellowish setulose. Fore tarsus yellow setulose, mid tarsus yellow setulose except apical tarsomeres dorsally black setulose, hind tarsus black setulose dorsally and yellow setulose ventrally. Coxae and trochanters blackish brown; yellowish white setulose.</p><p><bold><italic>Abdomen</italic>.</bold> Tergites black, except lateral margins and posterior margin of tergite 4 brown. Tergite 1 yellowish white setulose. Tergite 2 golden yellow setulose; strongly shiny medially, semi-shiny on lateral 1/4 due to microsculpture. Tergite 3 semi-shiny on most of surface, with small round maculae laterally and a smaller dull macula medially; golden yellow setulose except black setulose medially. Tergite 4 semi-shiny; golden yellow setulose laterally and posteriorly, black setulose anteriorly and medially. Sternites brown; white setulose. Genitalia as in Fig. <xref ref-type="fig" rid="F25">142</xref>.</p><p><bold>Female.</bold> As male, except for following differences. Body length 11 mm. Scutellum yellow, strongly contrasting with scutum (Fig. <xref ref-type="fig" rid="F12">74</xref>). Tergites with lateral margins widely yellowish. Tergite 5 largely yellowish (Fig. <xref ref-type="fig" rid="F12">75</xref>). Legs pale brown, except tarsi dark brown.</p><fig id="F12" position="float" orientation="portrait"><object-id xmlns:xlink="http://www.w3.org/1999/xlink" content-type="doi" xlink:type="simple">10.3897/zookeys.1243.132809.figures69-75</object-id><object-id xmlns:xlink="http://www.w3.org/1999/xlink" content-type="arpha" xlink:type="simple">7922F8F2-E684-5DB5-94EF-72EF5E99452F</object-id><label>Figures 69–75.</label><caption><p><bold>69–73.</bold><italic><tp:taxon-name><tp:taxon-name-part taxon-name-part-type="genus" reg="Serichlamys">Serichlamys</tp:taxon-name-part><tp:taxon-name-part taxon-name-part-type="species" reg="melamitis">melamitis</tp:taxon-name-part></tp:taxon-name></italic> Reemer, sp. nov. male, holotype <bold>69</bold> habitus, dorsal <bold>70</bold> habitus, lateral <bold>71</bold> head, frontal <bold>72</bold> head, lateral <bold>73</bold> head, dorsal <bold>74, 75</bold><italic><tp:taxon-name><tp:taxon-name-part taxon-name-part-type="genus" reg="Serichlamys">Serichlamys</tp:taxon-name-part><tp:taxon-name-part taxon-name-part-type="species" reg="melamitis">melamitis</tp:taxon-name-part></tp:taxon-name></italic> Reemer, sp. nov. female, paratype <bold>74</bold> habitus, dorsal <bold>75</bold> habitus, lateral.</p></caption><graphic xmlns:xlink="http://www.w3.org/1999/xlink" xlink:href="zookeys-1243-051_article-132809__-g012.jpg" position="float" orientation="portrait" xlink:type="simple" id="oo_1359643.jpg"><uri content-type="original_file" xlink:type="simple">https://binary.pensoft.net/fig/1359643</uri></graphic></fig></tp:treatment-sec><tp:treatment-sec sec-type="diagnosis" id="SECID0EGHAI"><title>Diagnosis.</title><p>Body length: male 8–8.5 mm (<italic>n</italic> = 4), female 11 mm (<italic>n</italic> = 1). Together with <italic><tp:taxon-name><tp:taxon-name-part taxon-name-part-type="genus" reg="Serichlamys">S.</tp:taxon-name-part><tp:taxon-name-part taxon-name-part-type="species" reg="mellimitis">mellimitis</tp:taxon-name-part></tp:taxon-name></italic> Reemer, sp. nov. and <italic><tp:taxon-name><tp:taxon-name-part taxon-name-part-type="genus" reg="Serichlamys">S.</tp:taxon-name-part><tp:taxon-name-part taxon-name-part-type="species" reg="mitis">mitis</tp:taxon-name-part></tp:taxon-name></italic>, this species combines a black face with antennae in which the postpedicel has a dark tip (Figs <xref ref-type="fig" rid="F12">71</xref>, <xref ref-type="fig" rid="F12">72</xref>). This species differs from the other two by its entirely dark tarsi (Fig. <xref ref-type="fig" rid="F4">18</xref>), and the absence of a median projection on the ventral lobe of the surstylus (Fig. <xref ref-type="fig" rid="F25">142</xref>). In the female, the scutellum is yellow, contrasting strongly with the dark scutum (Fig. <xref ref-type="fig" rid="F12">74</xref>).</p></tp:treatment-sec><tp:treatment-sec sec-type="etymology" id="SECID0E1IAI"><title>Etymology.</title><p>The species name refers to the species <italic><tp:taxon-name><tp:taxon-name-part taxon-name-part-type="genus" reg="Serichlamys">Serichlamys</tp:taxon-name-part><tp:taxon-name-part taxon-name-part-type="species" reg="mitis">mitis</tp:taxon-name-part></tp:taxon-name></italic> (Curran), to which this new species is very similar. The prefix <italic>mela</italic> (from the Greek <italic>melas</italic>, black) was chosen because this species is more blackish in colouration than <italic><tp:taxon-name><tp:taxon-name-part taxon-name-part-type="genus" reg="Serichlamys">S.</tp:taxon-name-part><tp:taxon-name-part taxon-name-part-type="species" reg="mitis">mitis</tp:taxon-name-part></tp:taxon-name></italic>.</p></tp:treatment-sec><tp:treatment-sec sec-type="distribution" id="SECID0E1JAI"><title>Distribution.</title><p>This species is only known from Salésopolis in the Brazilian State of São Paulo.</p></tp:treatment-sec><tp:treatment-sec><!--Section generated to contain objects referenced in tp:taxon-treatment.--><fig id="F3" position="float" orientation="portrait"><object-id xmlns:xlink="http://www.w3.org/1999/xlink" content-type="doi" xlink:type="simple">10.3897/zookeys.1243.132809.figures13-17</object-id><object-id xmlns:xlink="http://www.w3.org/1999/xlink" content-type="arpha" xlink:type="simple">F5C33431-FFE8-5721-8DBF-598A5592389E</object-id><label>Figures 13–17.</label><caption><p>Tergite 3 of <italic><tp:taxon-name><tp:taxon-name-part taxon-name-part-type="genus" reg="Serichlamys">Serichlamys</tp:taxon-name-part></tp:taxon-name></italic> species. White lines in lower half of figures indicate position of dull maculae <bold>13</bold><italic><tp:taxon-name><tp:taxon-name-part taxon-name-part-type="genus" reg="Serichlamys">S.</tp:taxon-name-part><tp:taxon-name-part taxon-name-part-type="species" reg="melamitis">melamitis</tp:taxon-name-part></tp:taxon-name></italic> Reemer, sp. nov. male, holotype <bold>14</bold><italic><tp:taxon-name><tp:taxon-name-part taxon-name-part-type="genus" reg="Serichlamys">S.</tp:taxon-name-part><tp:taxon-name-part taxon-name-part-type="species" reg="mellimitis">mellimitis</tp:taxon-name-part></tp:taxon-name></italic> Reemer, sp. nov. male, holotype <bold>15</bold><italic><tp:taxon-name><tp:taxon-name-part taxon-name-part-type="genus" reg="Serichlamys">S.</tp:taxon-name-part><tp:taxon-name-part taxon-name-part-type="species" reg="mitis">mitis</tp:taxon-name-part></tp:taxon-name></italic> (Curran, 1940) male, specimen MR1576 <bold>16</bold><italic><tp:taxon-name><tp:taxon-name-part taxon-name-part-type="genus" reg="Serichlamys">S.</tp:taxon-name-part><tp:taxon-name-part taxon-name-part-type="species" reg="mitis">mitis</tp:taxon-name-part></tp:taxon-name></italic> (Curran, 1940) female, specimen MR1581 <bold>17</bold><italic><tp:taxon-name><tp:taxon-name-part taxon-name-part-type="genus" reg="Serichlamys">S.</tp:taxon-name-part><tp:taxon-name-part taxon-name-part-type="species" reg="varicaudata">varicaudata</tp:taxon-name-part></tp:taxon-name></italic> Reemer &amp; Mengual, sp. nov. male, holotype.</p></caption><graphic xmlns:xlink="http://www.w3.org/1999/xlink" xlink:href="zookeys-1243-051_article-132809__-g003.jpg" position="float" orientation="portrait" xlink:type="simple" id="oo_1359634.jpg"><uri content-type="original_file" xlink:type="simple">https://binary.pensoft.net/fig/1359634</uri></graphic></fig><fig id="F4" position="float" orientation="portrait"><object-id xmlns:xlink="http://www.w3.org/1999/xlink" content-type="doi" xlink:type="simple">10.3897/zookeys.1243.132809.figures18-23</object-id><object-id xmlns:xlink="http://www.w3.org/1999/xlink" content-type="arpha" xlink:type="simple">83EE5C46-3F91-5FB6-9F74-1319D64DE09C</object-id><label>Figures 18–23.</label><caption><p><bold>18, 19</bold> hind tarsus of <italic><tp:taxon-name><tp:taxon-name-part taxon-name-part-type="genus" reg="Serichlamys">Serichlamys</tp:taxon-name-part></tp:taxon-name></italic> males <bold>18</bold><italic><tp:taxon-name><tp:taxon-name-part taxon-name-part-type="genus" reg="Serichlamys">S.</tp:taxon-name-part><tp:taxon-name-part taxon-name-part-type="species" reg="melamitis">melamitis</tp:taxon-name-part></tp:taxon-name></italic> Reemer &amp; Mengual, sp. nov. holotype <bold>19</bold><italic><tp:taxon-name><tp:taxon-name-part taxon-name-part-type="genus" reg="Serichlamys">S.</tp:taxon-name-part><tp:taxon-name-part taxon-name-part-type="species" reg="mitis">mitis</tp:taxon-name-part></tp:taxon-name></italic> (Curran, 1940) specimen MR1576 <bold>20, 21</bold> hind leg of <italic><tp:taxon-name><tp:taxon-name-part taxon-name-part-type="genus" reg="Serichlamys">Serichlamys</tp:taxon-name-part></tp:taxon-name></italic> females <bold>20</bold><italic><tp:taxon-name><tp:taxon-name-part taxon-name-part-type="genus" reg="Serichlamys">S.</tp:taxon-name-part><tp:taxon-name-part taxon-name-part-type="species" reg="melamitis">melamitis</tp:taxon-name-part></tp:taxon-name></italic> Reemer &amp; Mengual, sp. nov. paratype <bold>21</bold><italic><tp:taxon-name><tp:taxon-name-part taxon-name-part-type="genus" reg="Serichlamys">S.</tp:taxon-name-part><tp:taxon-name-part taxon-name-part-type="species" reg="mitis">mitis</tp:taxon-name-part></tp:taxon-name></italic> (Curran, 1940) specimen MR1581 <bold>22, 23</bold> scutellum of <italic><tp:taxon-name><tp:taxon-name-part taxon-name-part-type="genus" reg="Serichlamys">Serichlamys</tp:taxon-name-part></tp:taxon-name></italic> females <bold>22</bold><italic><tp:taxon-name><tp:taxon-name-part taxon-name-part-type="genus" reg="Serichlamys">S.</tp:taxon-name-part><tp:taxon-name-part taxon-name-part-type="species" reg="melamitis">melamitis</tp:taxon-name-part></tp:taxon-name></italic> Reemer &amp; Mengual, sp. nov. paratype <bold>23</bold><italic><tp:taxon-name><tp:taxon-name-part taxon-name-part-type="genus" reg="Serichlamys">S.</tp:taxon-name-part><tp:taxon-name-part taxon-name-part-type="species" reg="mitis">mitis</tp:taxon-name-part></tp:taxon-name></italic> (Curran, 1940) specimen MR1581.</p></caption><graphic xmlns:xlink="http://www.w3.org/1999/xlink" xlink:href="zookeys-1243-051_article-132809__-g004.jpg" position="float" orientation="portrait" xlink:type="simple" id="oo_1359635.jpg"><uri content-type="original_file" xlink:type="simple">https://binary.pensoft.net/fig/1359635</uri></graphic></fig><fig id="F25" position="float" orientation="portrait"><object-id xmlns:xlink="http://www.w3.org/1999/xlink" content-type="doi" xlink:type="simple">10.3897/zookeys.1243.132809.figures142-145</object-id><object-id xmlns:xlink="http://www.w3.org/1999/xlink" content-type="arpha" xlink:type="simple">0E8375F0-639C-5DCF-9113-7FB0C16DD6EE</object-id><label>Figures 142–145.</label><caption><p><italic><tp:taxon-name><tp:taxon-name-part taxon-name-part-type="genus" reg="Serichlamys">Serichlamys</tp:taxon-name-part></tp:taxon-name></italic> male genitalia <bold>142</bold><italic><tp:taxon-name><tp:taxon-name-part taxon-name-part-type="genus" reg="Serichlamys">S.</tp:taxon-name-part><tp:taxon-name-part taxon-name-part-type="species" reg="melamitis">melamitis</tp:taxon-name-part></tp:taxon-name></italic> Reemer, sp. nov. paratype, coll. <named-content xmlns:xlink="http://www.w3.org/1999/xlink" content-type="dwc:institutional_code" xlink:title="Museu de Zoologia da Universidade de São Paulo" xlink:href="http://grbio.org/institution/museu-de-zoologia-da-universidade-de-sao-paulo" xlink:type="simple">MZUSP</named-content>, specimen code MR1591 <bold>143</bold><italic><tp:taxon-name><tp:taxon-name-part taxon-name-part-type="genus" reg="Serichlamys">S.</tp:taxon-name-part><tp:taxon-name-part taxon-name-part-type="species" reg="mellimitis">mellimitis</tp:taxon-name-part></tp:taxon-name></italic> Reemer, sp. nov. holotype <bold>144</bold><italic><tp:taxon-name><tp:taxon-name-part taxon-name-part-type="genus" reg="Serichlamys">S.</tp:taxon-name-part><tp:taxon-name-part taxon-name-part-type="species" reg="mitis">mitis</tp:taxon-name-part></tp:taxon-name></italic> (Curran, 1940) coll. <named-content xmlns:xlink="http://www.w3.org/1999/xlink" content-type="dwc:institutional_code" xlink:title="Naturalis Biodiversity Center" xlink:href="http://grbio.org/institution/naturalis-biodiversity-center" xlink:type="simple">RMNH</named-content>, specimen code MR172 <bold>145</bold><italic><tp:taxon-name><tp:taxon-name-part taxon-name-part-type="genus" reg="Serichlamys">S.</tp:taxon-name-part><tp:taxon-name-part taxon-name-part-type="species" reg="trigonoides">trigonoides</tp:taxon-name-part></tp:taxon-name></italic> Reemer, sp. nov. holotype.</p></caption><graphic xmlns:xlink="http://www.w3.org/1999/xlink" xlink:href="zookeys-1243-051_article-132809__-g025.jpg" position="float" orientation="portrait" xlink:type="simple" id="oo_1359656.jpg"><uri content-type="original_file" xlink:type="simple">https://binary.pensoft.net/fig/1359656</uri></graphic></fig></tp:treatment-sec></tp:taxon-treatment>
