# Supplementary material for: ﻿Revision of the Neotropical species of the hoverfly genus Serichlamys Curran, 1925 (Diptera, Syrphidae, Microdontinae)
Source: Zookeys. 2025 Jun 24;1243:51–106. doi: 10.3897/zookeys.1243.132809 (PMC12239028; doi:10.3897/zookeys.1243.132809)
Supplement: XML Treatment for Serichlamys mellimitis [file zookeys.1243.132809-treatment4.xml]

<!DOCTYPE tp:taxon-treatment
  PUBLIC "-//TaxonX//DTD Taxonomic Treatment Publishing DTD v0 20100105//EN" "tax-treatment-NSO.dtd">
<tp:taxon-treatment xmlns:tp="http://www.plazi.org/taxpub"><tp:treatment-meta><kwd-group><label>Taxon classification</label><kwd>
                <named-content content-type="kingdom">Animalia</named-content>
              </kwd><kwd>
                <named-content content-type="order">Diptera</named-content>
              </kwd><kwd>
                <named-content content-type="family">Syrphidae</named-content>
              </kwd></kwd-group><mixed-citation publication-type="journal"><person-group><name><surname>Reemer</surname><given-names>Menno</given-names></name><name><surname>Mengual</surname><given-names>Ximo</given-names></name></person-group><article-title>﻿Revision of the Neotropical species of the hoverfly genus <italic><tp:taxon-name><tp:taxon-name-part taxon-name-part-type="genus" reg="Serichlamys">Serichlamys</tp:taxon-name-part></tp:taxon-name></italic> Curran, 1925 (<tp:taxon-name><tp:taxon-name-part taxon-name-part-type="order">Diptera</tp:taxon-name-part></tp:taxon-name>, <tp:taxon-name><tp:taxon-name-part taxon-name-part-type="family">Syrphidae</tp:taxon-name-part></tp:taxon-name>, <tp:taxon-name><tp:taxon-name-part taxon-name-part-type="subfamily">Microdontinae</tp:taxon-name-part></tp:taxon-name>)</article-title><source>Zookeys</source><day>24</day><month>06</month><year>2025</year><volume>1243</volume><fpage>51</fpage><lpage>106</lpage><pub-id pub-id-type="doi">10.3897/zookeys.1243.132809</pub-id></mixed-citation></tp:treatment-meta><tp:nomenclature><label>﻿</label><tp:taxon-name>
              <object-id xmlns:xlink="http://www.w3.org/1999/xlink" content-type="arpha" xlink:type="simple">D42B8701-F5A6-5A8A-99DB-DFD29A8E3FCD</object-id>
              <tp:taxon-name-part taxon-name-part-type="genus" reg="Serichlamys">Serichlamys</tp:taxon-name-part>
              <tp:taxon-name-part taxon-name-part-type="species" reg="mellimitis">mellimitis</tp:taxon-name-part>
              <object-id xmlns:xlink="http://www.w3.org/1999/xlink" content-type="zoobank" xlink:type="simple">https://zoobank.org/831A1283-040F-46F9-917F-9479E98A178C</object-id>
            </tp:taxon-name><tp:taxon-authority>Reemer</tp:taxon-authority><tp:taxon-status xmlns:xlink="http://www.w3.org/1999/xlink" xlink:type="simple">sp. nov.</tp:taxon-status><xref ref-type="fig" rid="F3">Figs 14</xref><xref ref-type="fig" rid="F13">, 76–81</xref><xref ref-type="fig" rid="F25">, 143</xref></tp:nomenclature><tp:treatment-sec sec-type="type material" id="SECID0EVLAI"><title>Type material.</title><p><bold><italic>Holotype</italic>.</bold> Brazil • 1 ♂, holotype of <italic><tp:taxon-name><tp:taxon-name-part taxon-name-part-type="genus" reg="Serichlamys">Serichlamys</tp:taxon-name-part><tp:taxon-name-part taxon-name-part-type="species" reg="mellimitis">mellimitis</tp:taxon-name-part></tp:taxon-name></italic> sp. nov.; Minas Gerais, Belo Horizonte, Pampulha, Univ. Fed. Minas Gerais; <named-content xmlns:xlink="http://www.w3.org/1999/xlink" content-type="dwc:verbatimCoordinates" xlink:type="simple"><named-content content-type="geo-json" specific-use="{&#34;type&#34;:&#34;Point&#34;,&#34;coordinates&#34;:[-43.966667,-19.866667]}" id="NCID0EOMAI" xlink:type="simple">19°52'S, 43°58'W</named-content></named-content>; 23 Oct. – 2 Nov. 1996; yellow pan trap; D. Yanega leg.; <named-content xmlns:xlink="http://www.w3.org/1999/xlink" content-type="dwc:institutional_code" xlink:title="University of California" xlink:href="http://grbio.org/institution/university-california-riverside" xlink:type="simple">UCRC</named-content>. Label 1: “BRASIL: Minas Gerais // Belo Horizonte, Pampulha // Univ. Fed. Minas Gerais // <named-content xmlns:xlink="http://www.w3.org/1999/xlink" content-type="dwc:verbatimCoordinates" xlink:type="simple"><named-content content-type="geo-json" specific-use="{&#34;type&#34;:&#34;Point&#34;,&#34;coordinates&#34;:[-43.966667,-19.866667]}" id="NCID0E1MAI" xlink:type="simple">19°52’ S 43°58’ W</named-content></named-content>, YPT // 23.x-2.xi.1996 D. Yanega”; label 2: “Univ. Calif. Riverside // Ent. Res. Museum // <named-content xmlns:xlink="http://www.w3.org/1999/xlink" content-type="dwc:institutional_code" xlink:title="University of California" xlink:href="http://grbio.org/institution/university-california-riverside" xlink:type="simple">UCRC</named-content> ENT 71927”. <bold><italic>Paratypes</italic>.</bold> Brazil • 3 ♂ of same locality and date as holotype; 2 in coll. <named-content xmlns:xlink="http://www.w3.org/1999/xlink" content-type="dwc:institutional_code" xlink:title="University of California" xlink:href="http://grbio.org/institution/university-california-riverside" xlink:type="simple">UCRC</named-content> [<named-content xmlns:xlink="http://www.w3.org/1999/xlink" content-type="dwc:institutional_code" xlink:title="University of California" xlink:href="http://grbio.org/institution/university-california-riverside" xlink:type="simple">UCRC</named-content> ENT 71926 and <named-content xmlns:xlink="http://www.w3.org/1999/xlink" content-type="dwc:institutional_code" xlink:title="University of California" xlink:href="http://grbio.org/institution/university-california-riverside" xlink:type="simple">UCRC</named-content> ENT 71928], 1 in coll. <named-content xmlns:xlink="http://www.w3.org/1999/xlink" content-type="dwc:institutional_code" xlink:title="Naturalis Biodiversity Center" xlink:href="http://grbio.org/institution/naturalis-biodiversity-center" xlink:type="simple">RMNH</named-content> [<named-content xmlns:xlink="http://www.w3.org/1999/xlink" content-type="dwc:institutional_code" xlink:title="University of California" xlink:href="http://grbio.org/institution/university-california-riverside" xlink:type="simple">UCRC</named-content> ENT 71929].</p></tp:treatment-sec><tp:treatment-sec sec-type="description" id="SECID0E2NAI"><title>Description</title><p><bold>(based on holotype). Adult male</bold> Body size: 6.5 mm.</p><p><bold><italic>Head</italic>.</bold> Face occupying ~ 1/3 of head width in frontal view; shiny black; white setulose. Gena very narrow; black; white setulose. Oral margin laterally not produced. Frons black; medially bare, laterally black, and white setulose. Vertex black; golden yellow setulose anteriorly and posteriorly, black setulose in between. Occiput black; dorsal 1/2 golden yellow setulose, ventral 1/2 white setulose. Eye bare. Antenna orange-brown, except apical 1/3 of postpedicel darker; antennal ratio ~ 4:1:5.</p><p><bold><italic>Thorax</italic>.</bold> Scutum shiny black with bronze sheen, margins brown; golden yellow setulose. Postpronotum and postalar callus brown; golden yellow setulose. Scutellum trapezoid, brown, with two pale yellow calcars as long as ~ 1/2 of scutellar length; golden yellow setulose. Pleura shiny brown. Anepisternum with shallow sulcus; golden yellow setulose anterodorsally and posterodorsally, widely bare medially and ventrally. Anepimeron golden yellow setulose. Katepisternum with patch of white setulae dorsally and a few white setulae ventrally. Katatergite long microtrichose, anatergite short microtrichose. Calypter and halter yellowish white.</p><p>Wing: hyaline; microtrichose, except bare on basal 1/3 of cell r<sub>1</sub>, most of cell br (only microtrichose along vena spuria and in apical 1/5), posterobasal 2/3 of cell bm, anterobasal 1/3 of cell cup, and basomedian 1/2 of alula.</p><p>Legs: brown, with femora, tibiae around cicatrices, and basal tarsomeres a bit darker than other parts; yellow and white setulose. Coxae and trochanters brown; yellow and white setulose.</p><p><bold><italic>Abdomen</italic>.</bold> Tergites dark brown, except lateral margins pale brown, and tergite 4 with two large yellowish brown maculae on posterior 2/5, which are connected along posterior margin. Tergite 1 yellowish white setulose. Tergite 2 shiny; yellowish white setulose. Tergite 3 semi-shiny with dark and dull, characteristically shaped macula over most of width; yellowish white setulose on shiny parts, black setulose on dull part. Tergite 4 semi-shiny; yellowish white setulose laterally and posteriorly, black setulose anteriorly and medially. Sternites 1–3 dark brown; yellowish white setulose. Sternite 4 yellowish brown; dark brown setulose. Genitalia as in Fig. <xref ref-type="fig" rid="F25">143</xref>.</p><p><bold>Female.</bold> Unknown.</p></tp:treatment-sec><tp:treatment-sec sec-type="diagnosis" id="SECID0EFPAI"><title>Diagnosis.</title><p>Body length: male 5.5–6.5 mm (<italic>n</italic> = 4). Together with <italic><tp:taxon-name><tp:taxon-name-part taxon-name-part-type="genus" reg="Serichlamys">S.</tp:taxon-name-part><tp:taxon-name-part taxon-name-part-type="species" reg="melamitis">melamitis</tp:taxon-name-part></tp:taxon-name></italic> Reemer, sp. nov. and <italic><tp:taxon-name><tp:taxon-name-part taxon-name-part-type="genus" reg="Serichlamys">S.</tp:taxon-name-part><tp:taxon-name-part taxon-name-part-type="species" reg="mitis">mitis</tp:taxon-name-part></tp:taxon-name></italic>, this species combines a black face with antennae in which the postpedicel has a dark tip (Figs <xref ref-type="fig" rid="F13">78</xref>, <xref ref-type="fig" rid="F13">79</xref>). This species differs from the other two by the characteristically shaped dull macula on tergite 3, which is wide and has three posterior ‘lobes’ or extensions (Figs <xref ref-type="fig" rid="F3">14</xref>, <xref ref-type="fig" rid="F13">76</xref>). It also differs from the other two species by the widely yellow lateral margins of tergites 2–4 (Figs <xref ref-type="fig" rid="F13">76</xref>, <xref ref-type="fig" rid="F13">77</xref>). Male genitalia as in Fig. <xref ref-type="fig" rid="F25">143</xref>.</p><fig id="F13" position="float" orientation="portrait"><object-id xmlns:xlink="http://www.w3.org/1999/xlink" content-type="doi" xlink:type="simple">10.3897/zookeys.1243.132809.figures76-81</object-id><object-id xmlns:xlink="http://www.w3.org/1999/xlink" content-type="arpha" xlink:type="simple">C447E554-53D5-5ABD-9D73-0B159E1353AF</object-id><label>Figures 76–81.</label><caption><p><italic><tp:taxon-name><tp:taxon-name-part taxon-name-part-type="genus" reg="Serichlamys">Serichlamys</tp:taxon-name-part><tp:taxon-name-part taxon-name-part-type="species" reg="mellimitis">mellimitis</tp:taxon-name-part></tp:taxon-name></italic> Reemer, sp. nov. male, holotype <bold>76</bold> habitus, dorsal <bold>77</bold> habitus, lateral <bold>78</bold> head, frontal <bold>79</bold> head, lateral <bold>80</bold> head, lateral <bold>81</bold> thorax, dorsal.</p></caption><graphic xmlns:xlink="http://www.w3.org/1999/xlink" xlink:href="zookeys-1243-051_article-132809__-g013.jpg" position="float" orientation="portrait" xlink:type="simple" id="oo_1359644.jpg"><uri content-type="original_file" xlink:type="simple">https://binary.pensoft.net/fig/1359644</uri></graphic></fig></tp:treatment-sec><tp:treatment-sec sec-type="etymology" id="SECID0EDSAI"><title>Etymology.</title><p>The species name refers to the species <italic><tp:taxon-name><tp:taxon-name-part taxon-name-part-type="genus" reg="Serichlamys">Serichlamys</tp:taxon-name-part><tp:taxon-name-part taxon-name-part-type="species" reg="mitis">mitis</tp:taxon-name-part></tp:taxon-name></italic> (Curran), to which this new species is very similar. The prefix <italic>melli</italic> (from the Latin <italic>mellis</italic>, honey) was chosen because this species is more honey-coloured than <italic><tp:taxon-name><tp:taxon-name-part taxon-name-part-type="genus" reg="Serichlamys">S.</tp:taxon-name-part><tp:taxon-name-part taxon-name-part-type="species" reg="mitis">mitis</tp:taxon-name-part></tp:taxon-name></italic>.</p></tp:treatment-sec><tp:treatment-sec sec-type="distribution" id="SECID0EDTAI"><title>Distribution.</title><p>This species is only known from Belo Horizonte in the Brazilian State of Minas Gerais.</p></tp:treatment-sec><tp:treatment-sec><!--Section generated to contain objects referenced in tp:taxon-treatment.--><fig id="F3" position="float" orientation="portrait"><object-id xmlns:xlink="http://www.w3.org/1999/xlink" content-type="doi" xlink:type="simple">10.3897/zookeys.1243.132809.figures13-17</object-id><object-id xmlns:xlink="http://www.w3.org/1999/xlink" content-type="arpha" xlink:type="simple">F5C33431-FFE8-5721-8DBF-598A5592389E</object-id><label>Figures 13–17.</label><caption><p>Tergite 3 of <italic><tp:taxon-name><tp:taxon-name-part taxon-name-part-type="genus" reg="Serichlamys">Serichlamys</tp:taxon-name-part></tp:taxon-name></italic> species. White lines in lower half of figures indicate position of dull maculae <bold>13</bold><italic><tp:taxon-name><tp:taxon-name-part taxon-name-part-type="genus" reg="Serichlamys">S.</tp:taxon-name-part><tp:taxon-name-part taxon-name-part-type="species" reg="melamitis">melamitis</tp:taxon-name-part></tp:taxon-name></italic> Reemer, sp. nov. male, holotype <bold>14</bold><italic><tp:taxon-name><tp:taxon-name-part taxon-name-part-type="genus" reg="Serichlamys">S.</tp:taxon-name-part><tp:taxon-name-part taxon-name-part-type="species" reg="mellimitis">mellimitis</tp:taxon-name-part></tp:taxon-name></italic> Reemer, sp. nov. male, holotype <bold>15</bold><italic><tp:taxon-name><tp:taxon-name-part taxon-name-part-type="genus" reg="Serichlamys">S.</tp:taxon-name-part><tp:taxon-name-part taxon-name-part-type="species" reg="mitis">mitis</tp:taxon-name-part></tp:taxon-name></italic> (Curran, 1940) male, specimen MR1576 <bold>16</bold><italic><tp:taxon-name><tp:taxon-name-part taxon-name-part-type="genus" reg="Serichlamys">S.</tp:taxon-name-part><tp:taxon-name-part taxon-name-part-type="species" reg="mitis">mitis</tp:taxon-name-part></tp:taxon-name></italic> (Curran, 1940) female, specimen MR1581 <bold>17</bold><italic><tp:taxon-name><tp:taxon-name-part taxon-name-part-type="genus" reg="Serichlamys">S.</tp:taxon-name-part><tp:taxon-name-part taxon-name-part-type="species" reg="varicaudata">varicaudata</tp:taxon-name-part></tp:taxon-name></italic> Reemer &amp; Mengual, sp. nov. male, holotype.</p></caption><graphic xmlns:xlink="http://www.w3.org/1999/xlink" xlink:href="zookeys-1243-051_article-132809__-g003.jpg" position="float" orientation="portrait" xlink:type="simple" id="oo_1359634.jpg"><uri content-type="original_file" xlink:type="simple">https://binary.pensoft.net/fig/1359634</uri></graphic></fig><fig id="F25" position="float" orientation="portrait"><object-id xmlns:xlink="http://www.w3.org/1999/xlink" content-type="doi" xlink:type="simple">10.3897/zookeys.1243.132809.figures142-145</object-id><object-id xmlns:xlink="http://www.w3.org/1999/xlink" content-type="arpha" xlink:type="simple">0E8375F0-639C-5DCF-9113-7FB0C16DD6EE</object-id><label>Figures 142–145.</label><caption><p><italic><tp:taxon-name><tp:taxon-name-part taxon-name-part-type="genus" reg="Serichlamys">Serichlamys</tp:taxon-name-part></tp:taxon-name></italic> male genitalia <bold>142</bold><italic><tp:taxon-name><tp:taxon-name-part taxon-name-part-type="genus" reg="Serichlamys">S.</tp:taxon-name-part><tp:taxon-name-part taxon-name-part-type="species" reg="melamitis">melamitis</tp:taxon-name-part></tp:taxon-name></italic> Reemer, sp. nov. paratype, coll. <named-content xmlns:xlink="http://www.w3.org/1999/xlink" content-type="dwc:institutional_code" xlink:title="Museu de Zoologia da Universidade de São Paulo" xlink:href="http://grbio.org/institution/museu-de-zoologia-da-universidade-de-sao-paulo" xlink:type="simple">MZUSP</named-content>, specimen code MR1591 <bold>143</bold><italic><tp:taxon-name><tp:taxon-name-part taxon-name-part-type="genus" reg="Serichlamys">S.</tp:taxon-name-part><tp:taxon-name-part taxon-name-part-type="species" reg="mellimitis">mellimitis</tp:taxon-name-part></tp:taxon-name></italic> Reemer, sp. nov. holotype <bold>144</bold><italic><tp:taxon-name><tp:taxon-name-part taxon-name-part-type="genus" reg="Serichlamys">S.</tp:taxon-name-part><tp:taxon-name-part taxon-name-part-type="species" reg="mitis">mitis</tp:taxon-name-part></tp:taxon-name></italic> (Curran, 1940) coll. <named-content xmlns:xlink="http://www.w3.org/1999/xlink" content-type="dwc:institutional_code" xlink:title="Naturalis Biodiversity Center" xlink:href="http://grbio.org/institution/naturalis-biodiversity-center" xlink:type="simple">RMNH</named-content>, specimen code MR172 <bold>145</bold><italic><tp:taxon-name><tp:taxon-name-part taxon-name-part-type="genus" reg="Serichlamys">S.</tp:taxon-name-part><tp:taxon-name-part taxon-name-part-type="species" reg="trigonoides">trigonoides</tp:taxon-name-part></tp:taxon-name></italic> Reemer, sp. nov. holotype.</p></caption><graphic xmlns:xlink="http://www.w3.org/1999/xlink" xlink:href="zookeys-1243-051_article-132809__-g025.jpg" position="float" orientation="portrait" xlink:type="simple" id="oo_1359656.jpg"><uri content-type="original_file" xlink:type="simple">https://binary.pensoft.net/fig/1359656</uri></graphic></fig></tp:treatment-sec></tp:taxon-treatment>
