# Supplementary material for: ﻿Revision of the Neotropical species of the hoverfly genus Serichlamys Curran, 1925 (Diptera, Syrphidae, Microdontinae)
Source: Zookeys. 2025 Jun 24;1243:51–106. doi: 10.3897/zookeys.1243.132809 (PMC12239028; doi:10.3897/zookeys.1243.132809)
Supplement: XML Treatment for Serichlamys mitis [file zookeys.1243.132809-treatment5.xml]

<!DOCTYPE tp:taxon-treatment
  PUBLIC "-//TaxonX//DTD Taxonomic Treatment Publishing DTD v0 20100105//EN" "tax-treatment-NSO.dtd">
<tp:taxon-treatment xmlns:tp="http://www.plazi.org/taxpub"><tp:treatment-meta><kwd-group><label>Taxon classification</label><kwd>
                <named-content content-type="kingdom">Animalia</named-content>
              </kwd><kwd>
                <named-content content-type="order">Diptera</named-content>
              </kwd><kwd>
                <named-content content-type="family">Syrphidae</named-content>
              </kwd></kwd-group><mixed-citation publication-type="journal"><person-group><name><surname>Reemer</surname><given-names>Menno</given-names></name><name><surname>Mengual</surname><given-names>Ximo</given-names></name></person-group><article-title>﻿Revision of the Neotropical species of the hoverfly genus <italic><tp:taxon-name><tp:taxon-name-part taxon-name-part-type="genus" reg="Serichlamys">Serichlamys</tp:taxon-name-part></tp:taxon-name></italic> Curran, 1925 (<tp:taxon-name><tp:taxon-name-part taxon-name-part-type="order">Diptera</tp:taxon-name-part></tp:taxon-name>, <tp:taxon-name><tp:taxon-name-part taxon-name-part-type="family">Syrphidae</tp:taxon-name-part></tp:taxon-name>, <tp:taxon-name><tp:taxon-name-part taxon-name-part-type="subfamily">Microdontinae</tp:taxon-name-part></tp:taxon-name>)</article-title><source>Zookeys</source><day>24</day><month>06</month><year>2025</year><volume>1243</volume><fpage>51</fpage><lpage>106</lpage><pub-id pub-id-type="doi">10.3897/zookeys.1243.132809</pub-id></mixed-citation></tp:treatment-meta><tp:nomenclature><label>﻿</label><tp:taxon-name>
              <object-id xmlns:xlink="http://www.w3.org/1999/xlink" content-type="arpha" xlink:type="simple">636A7997-6D09-50D0-9718-649559594F67</object-id>
              <tp:taxon-name-part taxon-name-part-type="genus" reg="Serichlamys">Serichlamys</tp:taxon-name-part>
              <tp:taxon-name-part taxon-name-part-type="species" reg="mitis">mitis</tp:taxon-name-part>
            </tp:taxon-name><tp:taxon-authority>(Curran, 1940)</tp:taxon-authority><xref ref-type="fig" rid="F2">Figs 8</xref><xref ref-type="fig" rid="F2">, 10</xref><xref ref-type="fig" rid="F3">, 15</xref><xref ref-type="fig" rid="F3">, 16</xref><xref ref-type="fig" rid="F4">, 19</xref><xref ref-type="fig" rid="F4">, 21</xref><xref ref-type="fig" rid="F4">, 23</xref><xref ref-type="fig" rid="F14">, 82–86</xref><xref ref-type="fig" rid="F25">, 144</xref><tp:nomenclature-citation-list><tp:nomenclature-citation><tp:taxon-name>
                  <tp:taxon-name-part taxon-name-part-type="genus" reg="Microdon">Microdon</tp:taxon-name-part>
                  <tp:taxon-name-part taxon-name-part-type="species" reg="mitis">mitis</tp:taxon-name-part>
                </tp:taxon-name><comment>Curran, 1940: 7. Holotype ♂: Brazil, Rio de Janeiro (<named-content xmlns:xlink="http://www.w3.org/1999/xlink" content-type="dwc:institutional_code" xlink:title="American Museum of Natural History" xlink:href="http://grbio.org/institution/american-museum-natural-history" xlink:type="simple">AMNH</named-content>). [examined]</comment></tp:nomenclature-citation><tp:nomenclature-citation><tp:taxon-name>
                  <tp:taxon-name-part taxon-name-part-type="genus" reg="Microdon">Microdon</tp:taxon-name-part>
                  <tp:taxon-name-part taxon-name-part-type="species" reg="mitis">mitis</tp:taxon-name-part>
                </tp:taxon-name><comment>Curran: Thompson et al. 1976: 66.</comment></tp:nomenclature-citation><tp:nomenclature-citation><tp:taxon-name>
                  <tp:taxon-name-part taxon-name-part-type="genus" reg="Serichlamys">Serichlamys</tp:taxon-name-part>
                  <tp:taxon-name-part taxon-name-part-type="species" reg="mitis">mitis</tp:taxon-name-part>
                </tp:taxon-name><comment>(Curran): <xref ref-type="bibr" rid="B15">Reemer and Ståhls 2013a</xref>: 148.</comment></tp:nomenclature-citation></tp:nomenclature-citation-list></tp:nomenclature><tp:treatment-sec sec-type="Studied type specimens" id="SECID0EAXAI"><title>Studied type specimens.</title><p>Brazil • 1 ♂, holotype of <italic><tp:taxon-name><tp:taxon-name-part taxon-name-part-type="genus" reg="Microdon">Microdon</tp:taxon-name-part><tp:taxon-name-part taxon-name-part-type="species" reg="mitis">mitis</tp:taxon-name-part></tp:taxon-name></italic> Curran; Rio de Janeiro; Dist. Federal; Sept. 1938; Servico Febre Amarela leg.; <named-content xmlns:xlink="http://www.w3.org/1999/xlink" content-type="dwc:institutional_code" xlink:title="American Museum of Natural History" xlink:href="http://grbio.org/institution/american-museum-natural-history" xlink:type="simple">AMNH</named-content> • 1 ♂, paratype of <italic><tp:taxon-name><tp:taxon-name-part taxon-name-part-type="genus" reg="Microdon">Microdon</tp:taxon-name-part><tp:taxon-name-part taxon-name-part-type="species" reg="mitis">mitis</tp:taxon-name-part></tp:taxon-name></italic> Curran; Rio de Janeiro; Dist. Federal; Sept. 1938; Servico Febre Amarela leg.; <named-content xmlns:xlink="http://www.w3.org/1999/xlink" content-type="dwc:institutional_code" xlink:title="National Museum of Natural History" xlink:href="http://grbio.org/institution/smithsonian-institution-national-museum-natural-history-0" xlink:type="simple">USNM</named-content>.</p></tp:treatment-sec><tp:treatment-sec sec-type="Additional specimens" id="SECID0EEYAI"><title>Additional specimens.</title><p>Brazil • 2 ♂ 1 ♀; Rio de Janeiro, Dist. Federal; Sept. 1938; Servico Febre Amarela leg.; <named-content xmlns:xlink="http://www.w3.org/1999/xlink" content-type="dwc:institutional_code" xlink:title="Zoological Museum University of Copenhagen" xlink:href="http://grbio.org/institution/zoological-museum-university-copenhagen" xlink:type="simple">ZMUC</named-content> • 19 ♂ 7 ♀; Rio de Janeiro, Dist. Federal; Sept. 1938; Servico Febre Amarela leg.; <named-content xmlns:xlink="http://www.w3.org/1999/xlink" content-type="dwc:institutional_code" xlink:title="National Museum of Natural History" xlink:href="http://grbio.org/institution/smithsonian-institution-national-museum-natural-history-0" xlink:type="simple">USNM</named-content> • 1 ♂; Rio de Janeiro, Dist. Federal; Sept. 1938; Servico Febre Amarela leg.; <named-content xmlns:xlink="http://www.w3.org/1999/xlink" content-type="dwc:institutional_code" xlink:title="Naturalis Biodiversity Center" xlink:href="http://grbio.org/institution/naturalis-biodiversity-center" xlink:type="simple">RMNH</named-content> [M. Reemer specimen code MR0172].</p></tp:treatment-sec><tp:treatment-sec sec-type="diagnosis" id="SECID0EWYAI"><title>Diagnosis.</title><p>Body length: male 6.5–8 mm (<italic>n</italic> = 24), female 7.5–9.5 mm (<italic>n</italic> = 8). Together with <italic><tp:taxon-name><tp:taxon-name-part taxon-name-part-type="genus" reg="Serichlamys">S.</tp:taxon-name-part><tp:taxon-name-part taxon-name-part-type="species" reg="melamitis">melamitis</tp:taxon-name-part></tp:taxon-name></italic> Reemer, sp. nov. and <italic><tp:taxon-name><tp:taxon-name-part taxon-name-part-type="genus" reg="Serichlamys">S.</tp:taxon-name-part><tp:taxon-name-part taxon-name-part-type="species" reg="mellimitis">mellimitis</tp:taxon-name-part></tp:taxon-name></italic> Reemer, sp. nov., this species combines a black face with antennae in which the postpedicel has a dark tip. This species differs from <italic><tp:taxon-name><tp:taxon-name-part taxon-name-part-type="genus" reg="Serichlamys">S.</tp:taxon-name-part><tp:taxon-name-part taxon-name-part-type="species" reg="melamitis">melamitis</tp:taxon-name-part></tp:taxon-name></italic> Reemer, sp. nov. by colouration of the tarsi (brown with apical tarsomere yellow, instead of entirely black) (Fig. <xref ref-type="fig" rid="F4">19</xref>). The male differs from <italic><tp:taxon-name><tp:taxon-name-part taxon-name-part-type="genus" reg="Serichlamys">S.</tp:taxon-name-part><tp:taxon-name-part taxon-name-part-type="species" reg="melamitis">melamitis</tp:taxon-name-part></tp:taxon-name></italic> Reemer, sp. nov. in the presence of a median projection on the ventral lobe of the surstylus (Fig. <xref ref-type="fig" rid="F25">144</xref>). The female differs from <italic><tp:taxon-name><tp:taxon-name-part taxon-name-part-type="genus" reg="Serichlamys">S.</tp:taxon-name-part><tp:taxon-name-part taxon-name-part-type="species" reg="melamitis">melamitis</tp:taxon-name-part></tp:taxon-name></italic> Reemer, sp. nov. in the brown scutellum (yellow in <italic><tp:taxon-name><tp:taxon-name-part taxon-name-part-type="genus" reg="Serichlamys">S.</tp:taxon-name-part><tp:taxon-name-part taxon-name-part-type="species" reg="melamitis">melamitis</tp:taxon-name-part></tp:taxon-name></italic> Reemer, sp. nov.).</p><p>From <italic><tp:taxon-name><tp:taxon-name-part taxon-name-part-type="genus" reg="Serichlamys">S.</tp:taxon-name-part><tp:taxon-name-part taxon-name-part-type="species" reg="mellimitis">mellimitis</tp:taxon-name-part></tp:taxon-name></italic> Reemer, sp. nov. this species differs in the presence of three separate dull maculae on tergite 3 (Figs <xref ref-type="fig" rid="F3">15</xref>, <xref ref-type="fig" rid="F3">16</xref>), and the brown lateral margins of the tergites (Figs <xref ref-type="fig" rid="F14">82–84</xref>). Male genitalia as in Fig. <xref ref-type="fig" rid="F25">144</xref>.</p><fig id="F14" position="float" orientation="portrait"><object-id xmlns:xlink="http://www.w3.org/1999/xlink" content-type="doi" xlink:type="simple">10.3897/zookeys.1243.132809.figures82-86</object-id><object-id xmlns:xlink="http://www.w3.org/1999/xlink" content-type="arpha" xlink:type="simple">12DEFD43-6FBB-596E-B9A0-1E4C30C66E8D</object-id><label>Figures 82–86.</label><caption><p><bold>82, 83</bold><italic><tp:taxon-name><tp:taxon-name-part taxon-name-part-type="genus" reg="Serichlamys">Serichlamys</tp:taxon-name-part><tp:taxon-name-part taxon-name-part-type="species" reg="mitis">mitis</tp:taxon-name-part></tp:taxon-name></italic> (Curran, 1940) male, holotype <bold>82</bold> habitus, dorsal <bold>83</bold> habitus, lateral <bold>84–86</bold><italic><tp:taxon-name><tp:taxon-name-part taxon-name-part-type="genus" reg="Serichlamys">Serichlamys</tp:taxon-name-part><tp:taxon-name-part taxon-name-part-type="species" reg="mitis">mitis</tp:taxon-name-part></tp:taxon-name></italic> (Curran, 1940) female, additional specimen <ext-link xmlns:xlink="http://www.w3.org/1999/xlink" xlink:href="https://mbd-db.osu.edu/hol/search_results?&amp;search_type=fast&amp;q=USNMENT01866931" ext-link-type="uri" xlink:type="simple">USNMENT01866931</ext-link><bold>84</bold> habitus, dorsolateral <bold>85</bold> head, frontal <bold>86</bold> head, dorsal.</p></caption><graphic xmlns:xlink="http://www.w3.org/1999/xlink" xlink:href="zookeys-1243-051_article-132809__-g014.jpg" position="float" orientation="portrait" xlink:type="simple" id="oo_1359645.jpg"><uri content-type="original_file" xlink:type="simple">https://binary.pensoft.net/fig/1359645</uri></graphic></fig></tp:treatment-sec><tp:treatment-sec sec-type="distribution" id="SECID0E44AI"><title>Distribution.</title><p>This species is only known from Rio de Janeiro in Brazil.</p></tp:treatment-sec><tp:treatment-sec><!--Section generated to contain objects referenced in tp:taxon-treatment.--><fig id="F2" position="float" orientation="portrait"><object-id xmlns:xlink="http://www.w3.org/1999/xlink" content-type="doi" xlink:type="simple">10.3897/zookeys.1243.132809.figures5-12</object-id><object-id xmlns:xlink="http://www.w3.org/1999/xlink" content-type="arpha" xlink:type="simple">C24A24C3-5A89-5424-AE2F-A3E496E0F441</object-id><label>Figures 5–12.</label><caption><p><bold>5, 6</bold> colour of face of <italic><tp:taxon-name><tp:taxon-name-part taxon-name-part-type="genus" reg="Serichlamys">Serichlamys</tp:taxon-name-part></tp:taxon-name></italic> species <bold>5</bold> black (<italic><tp:taxon-name><tp:taxon-name-part taxon-name-part-type="genus" reg="Serichlamys">S.</tp:taxon-name-part><tp:taxon-name-part taxon-name-part-type="species" reg="chloraspis">chloraspis</tp:taxon-name-part></tp:taxon-name></italic> Reemer, sp. nov. male, holotype) <bold>6</bold> yellowish brown (<italic><tp:taxon-name><tp:taxon-name-part taxon-name-part-type="genus" reg="Serichlamys">S.</tp:taxon-name-part><tp:taxon-name-part taxon-name-part-type="species" reg="serpentiphallus">serpentiphallus</tp:taxon-name-part></tp:taxon-name></italic> Reemer, sp. nov. male, holotype) <bold>7–9</bold> hind tibiae of <italic><tp:taxon-name><tp:taxon-name-part taxon-name-part-type="genus" reg="Serichlamys">Serichlamys</tp:taxon-name-part></tp:taxon-name></italic> species <bold>7</bold> with contrasting colour pattern (<italic><tp:taxon-name><tp:taxon-name-part taxon-name-part-type="genus" reg="Serichlamys">S.</tp:taxon-name-part><tp:taxon-name-part taxon-name-part-type="species" reg="vexilliphallus">vexilliphallus</tp:taxon-name-part></tp:taxon-name></italic> Reemer &amp; Mengual, sp. nov. male, holotype) <bold>8</bold> uniformly yellowish brown (<italic><tp:taxon-name><tp:taxon-name-part taxon-name-part-type="genus" reg="Serichlamys">S.</tp:taxon-name-part><tp:taxon-name-part taxon-name-part-type="species" reg="mitis">mitis</tp:taxon-name-part></tp:taxon-name></italic> (Curran, 1940) male, specimen MR1576) <bold>9</bold> dark (<italic><tp:taxon-name><tp:taxon-name-part taxon-name-part-type="genus" reg="Serichlamys">S.</tp:taxon-name-part><tp:taxon-name-part taxon-name-part-type="species" reg="pallitarsis">pallitarsis</tp:taxon-name-part></tp:taxon-name></italic> Reemer &amp; Mengual, sp. nov. male, holotype) <bold>10</bold>–<bold>12</bold> antenna of <italic><tp:taxon-name><tp:taxon-name-part taxon-name-part-type="genus" reg="Serichlamys">Serichlamys</tp:taxon-name-part></tp:taxon-name></italic> species <bold>10</bold> postpedicel pale brown with apical 1/3 dark (<italic><tp:taxon-name><tp:taxon-name-part taxon-name-part-type="genus" reg="Serichlamys">S.</tp:taxon-name-part><tp:taxon-name-part taxon-name-part-type="species" reg="mitis">mitis</tp:taxon-name-part></tp:taxon-name></italic> (Curran, 1940) male, specimen MR1576) <bold>11</bold> postpedicel entirely dark brown (<italic><tp:taxon-name><tp:taxon-name-part taxon-name-part-type="genus" reg="Serichlamys">S.</tp:taxon-name-part><tp:taxon-name-part taxon-name-part-type="species" reg="varicaudata">varicaudata</tp:taxon-name-part></tp:taxon-name></italic> Reemer &amp; Mengual, sp. nov. male, holotype) <bold>12</bold> postpedicel entirely orange (<italic><tp:taxon-name><tp:taxon-name-part taxon-name-part-type="genus" reg="Serichlamys">S.</tp:taxon-name-part><tp:taxon-name-part taxon-name-part-type="species" reg="pallitarsis">pallitarsis</tp:taxon-name-part></tp:taxon-name></italic> Reemer &amp; Mengual, sp. nov. female, paratype).</p></caption><graphic xmlns:xlink="http://www.w3.org/1999/xlink" xlink:href="zookeys-1243-051_article-132809__-g002.jpg" position="float" orientation="portrait" xlink:type="simple" id="oo_1359633.jpg"><uri content-type="original_file" xlink:type="simple">https://binary.pensoft.net/fig/1359633</uri></graphic></fig><fig id="F3" position="float" orientation="portrait"><object-id xmlns:xlink="http://www.w3.org/1999/xlink" content-type="doi" xlink:type="simple">10.3897/zookeys.1243.132809.figures13-17</object-id><object-id xmlns:xlink="http://www.w3.org/1999/xlink" content-type="arpha" xlink:type="simple">F5C33431-FFE8-5721-8DBF-598A5592389E</object-id><label>Figures 13–17.</label><caption><p>Tergite 3 of <italic><tp:taxon-name><tp:taxon-name-part taxon-name-part-type="genus" reg="Serichlamys">Serichlamys</tp:taxon-name-part></tp:taxon-name></italic> species. White lines in lower half of figures indicate position of dull maculae <bold>13</bold><italic><tp:taxon-name><tp:taxon-name-part taxon-name-part-type="genus" reg="Serichlamys">S.</tp:taxon-name-part><tp:taxon-name-part taxon-name-part-type="species" reg="melamitis">melamitis</tp:taxon-name-part></tp:taxon-name></italic> Reemer, sp. nov. male, holotype <bold>14</bold><italic><tp:taxon-name><tp:taxon-name-part taxon-name-part-type="genus" reg="Serichlamys">S.</tp:taxon-name-part><tp:taxon-name-part taxon-name-part-type="species" reg="mellimitis">mellimitis</tp:taxon-name-part></tp:taxon-name></italic> Reemer, sp. nov. male, holotype <bold>15</bold><italic><tp:taxon-name><tp:taxon-name-part taxon-name-part-type="genus" reg="Serichlamys">S.</tp:taxon-name-part><tp:taxon-name-part taxon-name-part-type="species" reg="mitis">mitis</tp:taxon-name-part></tp:taxon-name></italic> (Curran, 1940) male, specimen MR1576 <bold>16</bold><italic><tp:taxon-name><tp:taxon-name-part taxon-name-part-type="genus" reg="Serichlamys">S.</tp:taxon-name-part><tp:taxon-name-part taxon-name-part-type="species" reg="mitis">mitis</tp:taxon-name-part></tp:taxon-name></italic> (Curran, 1940) female, specimen MR1581 <bold>17</bold><italic><tp:taxon-name><tp:taxon-name-part taxon-name-part-type="genus" reg="Serichlamys">S.</tp:taxon-name-part><tp:taxon-name-part taxon-name-part-type="species" reg="varicaudata">varicaudata</tp:taxon-name-part></tp:taxon-name></italic> Reemer &amp; Mengual, sp. nov. male, holotype.</p></caption><graphic xmlns:xlink="http://www.w3.org/1999/xlink" xlink:href="zookeys-1243-051_article-132809__-g003.jpg" position="float" orientation="portrait" xlink:type="simple" id="oo_1359634.jpg"><uri content-type="original_file" xlink:type="simple">https://binary.pensoft.net/fig/1359634</uri></graphic></fig><fig id="F4" position="float" orientation="portrait"><object-id xmlns:xlink="http://www.w3.org/1999/xlink" content-type="doi" xlink:type="simple">10.3897/zookeys.1243.132809.figures18-23</object-id><object-id xmlns:xlink="http://www.w3.org/1999/xlink" content-type="arpha" xlink:type="simple">83EE5C46-3F91-5FB6-9F74-1319D64DE09C</object-id><label>Figures 18–23.</label><caption><p><bold>18, 19</bold> hind tarsus of <italic><tp:taxon-name><tp:taxon-name-part taxon-name-part-type="genus" reg="Serichlamys">Serichlamys</tp:taxon-name-part></tp:taxon-name></italic> males <bold>18</bold><italic><tp:taxon-name><tp:taxon-name-part taxon-name-part-type="genus" reg="Serichlamys">S.</tp:taxon-name-part><tp:taxon-name-part taxon-name-part-type="species" reg="melamitis">melamitis</tp:taxon-name-part></tp:taxon-name></italic> Reemer &amp; Mengual, sp. nov. holotype <bold>19</bold><italic><tp:taxon-name><tp:taxon-name-part taxon-name-part-type="genus" reg="Serichlamys">S.</tp:taxon-name-part><tp:taxon-name-part taxon-name-part-type="species" reg="mitis">mitis</tp:taxon-name-part></tp:taxon-name></italic> (Curran, 1940) specimen MR1576 <bold>20, 21</bold> hind leg of <italic><tp:taxon-name><tp:taxon-name-part taxon-name-part-type="genus" reg="Serichlamys">Serichlamys</tp:taxon-name-part></tp:taxon-name></italic> females <bold>20</bold><italic><tp:taxon-name><tp:taxon-name-part taxon-name-part-type="genus" reg="Serichlamys">S.</tp:taxon-name-part><tp:taxon-name-part taxon-name-part-type="species" reg="melamitis">melamitis</tp:taxon-name-part></tp:taxon-name></italic> Reemer &amp; Mengual, sp. nov. paratype <bold>21</bold><italic><tp:taxon-name><tp:taxon-name-part taxon-name-part-type="genus" reg="Serichlamys">S.</tp:taxon-name-part><tp:taxon-name-part taxon-name-part-type="species" reg="mitis">mitis</tp:taxon-name-part></tp:taxon-name></italic> (Curran, 1940) specimen MR1581 <bold>22, 23</bold> scutellum of <italic><tp:taxon-name><tp:taxon-name-part taxon-name-part-type="genus" reg="Serichlamys">Serichlamys</tp:taxon-name-part></tp:taxon-name></italic> females <bold>22</bold><italic><tp:taxon-name><tp:taxon-name-part taxon-name-part-type="genus" reg="Serichlamys">S.</tp:taxon-name-part><tp:taxon-name-part taxon-name-part-type="species" reg="melamitis">melamitis</tp:taxon-name-part></tp:taxon-name></italic> Reemer &amp; Mengual, sp. nov. paratype <bold>23</bold><italic><tp:taxon-name><tp:taxon-name-part taxon-name-part-type="genus" reg="Serichlamys">S.</tp:taxon-name-part><tp:taxon-name-part taxon-name-part-type="species" reg="mitis">mitis</tp:taxon-name-part></tp:taxon-name></italic> (Curran, 1940) specimen MR1581.</p></caption><graphic xmlns:xlink="http://www.w3.org/1999/xlink" xlink:href="zookeys-1243-051_article-132809__-g004.jpg" position="float" orientation="portrait" xlink:type="simple" id="oo_1359635.jpg"><uri content-type="original_file" xlink:type="simple">https://binary.pensoft.net/fig/1359635</uri></graphic></fig><fig id="F25" position="float" orientation="portrait"><object-id xmlns:xlink="http://www.w3.org/1999/xlink" content-type="doi" xlink:type="simple">10.3897/zookeys.1243.132809.figures142-145</object-id><object-id xmlns:xlink="http://www.w3.org/1999/xlink" content-type="arpha" xlink:type="simple">0E8375F0-639C-5DCF-9113-7FB0C16DD6EE</object-id><label>Figures 142–145.</label><caption><p><italic><tp:taxon-name><tp:taxon-name-part taxon-name-part-type="genus" reg="Serichlamys">Serichlamys</tp:taxon-name-part></tp:taxon-name></italic> male genitalia <bold>142</bold><italic><tp:taxon-name><tp:taxon-name-part taxon-name-part-type="genus" reg="Serichlamys">S.</tp:taxon-name-part><tp:taxon-name-part taxon-name-part-type="species" reg="melamitis">melamitis</tp:taxon-name-part></tp:taxon-name></italic> Reemer, sp. nov. paratype, coll. <named-content xmlns:xlink="http://www.w3.org/1999/xlink" content-type="dwc:institutional_code" xlink:title="Museu de Zoologia da Universidade de São Paulo" xlink:href="http://grbio.org/institution/museu-de-zoologia-da-universidade-de-sao-paulo" xlink:type="simple">MZUSP</named-content>, specimen code MR1591 <bold>143</bold><italic><tp:taxon-name><tp:taxon-name-part taxon-name-part-type="genus" reg="Serichlamys">S.</tp:taxon-name-part><tp:taxon-name-part taxon-name-part-type="species" reg="mellimitis">mellimitis</tp:taxon-name-part></tp:taxon-name></italic> Reemer, sp. nov. holotype <bold>144</bold><italic><tp:taxon-name><tp:taxon-name-part taxon-name-part-type="genus" reg="Serichlamys">S.</tp:taxon-name-part><tp:taxon-name-part taxon-name-part-type="species" reg="mitis">mitis</tp:taxon-name-part></tp:taxon-name></italic> (Curran, 1940) coll. <named-content xmlns:xlink="http://www.w3.org/1999/xlink" content-type="dwc:institutional_code" xlink:title="Naturalis Biodiversity Center" xlink:href="http://grbio.org/institution/naturalis-biodiversity-center" xlink:type="simple">RMNH</named-content>, specimen code MR172 <bold>145</bold><italic><tp:taxon-name><tp:taxon-name-part taxon-name-part-type="genus" reg="Serichlamys">S.</tp:taxon-name-part><tp:taxon-name-part taxon-name-part-type="species" reg="trigonoides">trigonoides</tp:taxon-name-part></tp:taxon-name></italic> Reemer, sp. nov. holotype.</p></caption><graphic xmlns:xlink="http://www.w3.org/1999/xlink" xlink:href="zookeys-1243-051_article-132809__-g025.jpg" position="float" orientation="portrait" xlink:type="simple" id="oo_1359656.jpg"><uri content-type="original_file" xlink:type="simple">https://binary.pensoft.net/fig/1359656</uri></graphic></fig></tp:treatment-sec><ref-list><ref id="B15"><mixed-citation xmlns:xlink="http://www.w3.org/1999/xlink" xlink:type="simple"><person-group><name name-style="western"><surname>Reemer</surname><given-names>M</given-names></name><name name-style="western"><surname>Ståhls</surname><given-names>G</given-names></name></person-group> (<year>2013a</year>) <article-title>Generic revision and species classification of the <tp:taxon-name><tp:taxon-name-part taxon-name-part-type="subfamily">Microdontinae</tp:taxon-name-part></tp:taxon-name> (<tp:taxon-name><tp:taxon-name-part taxon-name-part-type="order">Diptera</tp:taxon-name-part></tp:taxon-name>, <tp:taxon-name><tp:taxon-name-part taxon-name-part-type="family">Syrphidae</tp:taxon-name-part></tp:taxon-name>).</article-title><source>ZooKeys</source><volume>288</volume>: <fpage>1</fpage>–<lpage>213</lpage>. <ext-link xlink:href="10.3897/zookeys.288.4095" ext-link-type="doi" xlink:type="simple">https://doi.org/10.3897/zookeys.288.4095</ext-link></mixed-citation></ref></ref-list></tp:taxon-treatment>
