# Supplementary material for: ﻿Revision of the Neotropical species of the hoverfly genus Serichlamys Curran, 1925 (Diptera, Syrphidae, Microdontinae)
Source: Zookeys. 2025 Jun 24;1243:51–106. doi: 10.3897/zookeys.1243.132809 (PMC12239028; doi:10.3897/zookeys.1243.132809)
Supplement: XML Treatment for Serichlamys pallitarsis [file zookeys.1243.132809-treatment7.xml]

<!DOCTYPE tp:taxon-treatment
  PUBLIC "-//TaxonX//DTD Taxonomic Treatment Publishing DTD v0 20100105//EN" "tax-treatment-NSO.dtd">
<tp:taxon-treatment xmlns:tp="http://www.plazi.org/taxpub"><tp:treatment-meta><kwd-group><label>Taxon classification</label><kwd>
                <named-content content-type="kingdom">Animalia</named-content>
              </kwd><kwd>
                <named-content content-type="order">Diptera</named-content>
              </kwd><kwd>
                <named-content content-type="family">Syrphidae</named-content>
              </kwd></kwd-group><mixed-citation publication-type="journal"><person-group><name><surname>Reemer</surname><given-names>Menno</given-names></name><name><surname>Mengual</surname><given-names>Ximo</given-names></name></person-group><article-title>﻿Revision of the Neotropical species of the hoverfly genus <italic><tp:taxon-name><tp:taxon-name-part taxon-name-part-type="genus" reg="Serichlamys">Serichlamys</tp:taxon-name-part></tp:taxon-name></italic> Curran, 1925 (<tp:taxon-name><tp:taxon-name-part taxon-name-part-type="order">Diptera</tp:taxon-name-part></tp:taxon-name>, <tp:taxon-name><tp:taxon-name-part taxon-name-part-type="family">Syrphidae</tp:taxon-name-part></tp:taxon-name>, <tp:taxon-name><tp:taxon-name-part taxon-name-part-type="subfamily">Microdontinae</tp:taxon-name-part></tp:taxon-name>)</article-title><source>Zookeys</source><day>24</day><month>06</month><year>2025</year><volume>1243</volume><fpage>51</fpage><lpage>106</lpage><pub-id pub-id-type="doi">10.3897/zookeys.1243.132809</pub-id></mixed-citation></tp:treatment-meta><tp:nomenclature><label>﻿</label><tp:taxon-name>
              <object-id xmlns:xlink="http://www.w3.org/1999/xlink" content-type="arpha" xlink:type="simple">D5C51706-9320-51F5-A0E7-2C69CD12DCAC</object-id>
              <tp:taxon-name-part taxon-name-part-type="genus" reg="Serichlamys">Serichlamys</tp:taxon-name-part>
              <tp:taxon-name-part taxon-name-part-type="species" reg="pallitarsis">pallitarsis</tp:taxon-name-part>
              <object-id xmlns:xlink="http://www.w3.org/1999/xlink" content-type="zoobank" xlink:type="simple">https://zoobank.org/B8319CB1-EAA5-461D-B10C-7689334FCD8E</object-id>
            </tp:taxon-name><tp:taxon-authority>Reemer &amp; Mengual</tp:taxon-authority><tp:taxon-status xmlns:xlink="http://www.w3.org/1999/xlink" xlink:type="simple">sp. nov.</tp:taxon-status><xref ref-type="fig" rid="F2">Figs 9</xref><xref ref-type="fig" rid="F5">, 28</xref><xref ref-type="fig" rid="F6">, 32</xref><xref ref-type="fig" rid="F6">, 34</xref><xref ref-type="fig" rid="F16">, 93–97</xref><xref ref-type="fig" rid="F24">, 140</xref></tp:nomenclature><tp:treatment-sec sec-type="type material" id="SECID0EFJBI"><title>Type material.</title><p><bold><italic>Holotype</italic>.</bold> Colombia • 1 ♂, holotype of <italic><tp:taxon-name><tp:taxon-name-part taxon-name-part-type="genus" reg="Serichlamys">Serichlamys</tp:taxon-name-part><tp:taxon-name-part taxon-name-part-type="species" reg="pallitarsis">pallitarsis</tp:taxon-name-part></tp:taxon-name></italic> sp. nov.; Valle de Cauca, San Antonio; <named-content xmlns:xlink="http://www.w3.org/1999/xlink" content-type="dwc:verbatimCoordinates" xlink:type="simple"><named-content content-type="geo-json" specific-use="{&#34;type&#34;:&#34;Point&#34;,&#34;coordinates&#34;:[-76.626667,3.485667]}" id="NCID0E5JBI" xlink:type="simple">3°29.14'N, 76°37.60'W</named-content></named-content>; 24 Feb. 2006; B.J. &amp; F.C. Thompson leg; <named-content xmlns:xlink="http://www.w3.org/1999/xlink" content-type="dwc:institutional_code" xlink:title="National Museum of Natural History" xlink:href="http://grbio.org/institution/smithsonian-institution-national-museum-natural-history-0" xlink:type="simple">USNM</named-content>. Label 1: “Colombia. Valle de Cauca // San Antonio // 76 37.60 W 3 29.14 N // 24 Feb 2006 // BL &amp; FC Thompson”; <named-content xmlns:xlink="http://www.w3.org/1999/xlink" content-type="dwc:institutional_code" xlink:title="National Museum of Natural History" xlink:href="http://grbio.org/institution/smithsonian-institution-national-museum-natural-history-0" xlink:type="simple">USNM</named-content> barcode label: <ext-link xmlns:xlink="http://www.w3.org/1999/xlink" xlink:href="https://mbd-db.osu.edu/hol/search_results?&amp;search_type=fast&amp;q=USNMENT00035809" ext-link-type="uri" xlink:type="simple">USNMENT00035809</ext-link>. <bold><italic>Paratypes</italic>.</bold> Colombia • 2 ♂ 1 ♀ with same data as holotype ; <named-content xmlns:xlink="http://www.w3.org/1999/xlink" content-type="dwc:institutional_code" xlink:title="National Museum of Natural History" xlink:href="http://grbio.org/institution/smithsonian-institution-national-museum-natural-history-0" xlink:type="simple">USNM</named-content> • 1 ♂; Caldas Manizales, Corregimiento, La Palmas, Parque Rio Blanco; <named-content xmlns:xlink="http://www.w3.org/1999/xlink" content-type="dwc:verbatimCoordinates" xlink:type="simple"><named-content content-type="geo-json" specific-use="{&#34;type&#34;:&#34;Point&#34;,&#34;coordinates&#34;:[-75.417833,5.083000]}" id="NCID0E2KBI" xlink:type="simple">5°4.98'N, 75°25.07'W</named-content></named-content>; 18 Feb. 2006; B.J. &amp; F.C. Thompson leg.; <named-content xmlns:xlink="http://www.w3.org/1999/xlink" content-type="dwc:institutional_code" xlink:title="National Museum of Natural History" xlink:href="http://grbio.org/institution/smithsonian-institution-national-museum-natural-history-0" xlink:type="simple">USNM</named-content> • 1 ♂; Dept. Valle del Cauca, Cali, Cerro San Antonio; 15 Feb. 2006; 2200 m asl; X. Mengual leg.; <named-content xmlns:xlink="http://www.w3.org/1999/xlink" content-type="dwc:institutional_code" xlink:title="Museum Koenig Bonn, Leibniz-Institut zur Analyse des Biodiversitätswandels" xlink:href="http://grbio.org/institution/zoologisches-forschungsmuseum-alexander-koenig" xlink:type="simple">ZFMK</named-content>; DNA voucher code <named-content xmlns:xlink="http://www.w3.org/1999/xlink" content-type="dwc:institutional_code" xlink:title="Finnish Museum of Natural History" xlink:href="http://grbio.org/institution/finnish-museum-natural-history" xlink:type="simple">MZH</named-content>:Y370; GenBank accession no. <ext-link xmlns:xlink="http://www.w3.org/1999/xlink" xlink:href="PQ629012" ext-link-type="gen" xlink:type="simple">PQ629012</ext-link> • 1 ♂; Dept. Valle del Cauca, Cali, Cerro San Antonio; 24 Feb. 2006; 2200 m asl; X. Mengual leg.; <named-content xmlns:xlink="http://www.w3.org/1999/xlink" content-type="dwc:institutional_code" xlink:title="Museum Koenig Bonn, Leibniz-Institut zur Analyse des Biodiversitätswandels" xlink:href="http://grbio.org/institution/zoologisches-forschungsmuseum-alexander-koenig" xlink:type="simple">ZFMK</named-content>; DNA voucher code <named-content xmlns:xlink="http://www.w3.org/1999/xlink" content-type="dwc:institutional_code" xlink:title="Finnish Museum of Natural History" xlink:href="http://grbio.org/institution/finnish-museum-natural-history" xlink:type="simple">MZH</named-content>:Y369; GenBank accession no. <ext-link xmlns:xlink="http://www.w3.org/1999/xlink" xlink:href="HF569344" ext-link-type="gen" xlink:type="simple">HF569344</ext-link> • 1 ♂; Saladito, Vallé; 2000 m asl; 17 Feb. 1970; D.M. Wood leg.; <named-content xmlns:xlink="http://www.w3.org/1999/xlink" content-type="dwc:institutional_code" xlink:title="Canadian National Collection of Insects, Arachnids and Nematodes" xlink:href="http://grbio.org/institution/canadian-national-collection-insects-arachnids-and-nematodes" xlink:type="simple">CNC</named-content>.</p><fig id="F16" position="float" orientation="portrait"><object-id xmlns:xlink="http://www.w3.org/1999/xlink" content-type="doi" xlink:type="simple">10.3897/zookeys.1243.132809.figures93-97</object-id><object-id xmlns:xlink="http://www.w3.org/1999/xlink" content-type="arpha" xlink:type="simple">5418CB89-6491-5798-A244-555A431465CA</object-id><label>Figures 93–97.</label><caption><p><italic><tp:taxon-name><tp:taxon-name-part taxon-name-part-type="genus" reg="Serichlamys">Serichlamys</tp:taxon-name-part><tp:taxon-name-part taxon-name-part-type="species" reg="pallitarsis">pallitarsis</tp:taxon-name-part></tp:taxon-name></italic> Reemer &amp; Mengual, sp. nov. male, holotype (except S34: female, paratype) <bold>93</bold> habitus, dorsal <bold>94</bold> habitus, dorsal (female) <bold>95</bold> head, frontal <bold>96</bold> head, lateral <bold>97</bold> head, dorsal.</p></caption><graphic xmlns:xlink="http://www.w3.org/1999/xlink" xlink:href="zookeys-1243-051_article-132809__-g016.jpg" position="float" orientation="portrait" xlink:type="simple" id="oo_1359647.jpg"><uri content-type="original_file" xlink:type="simple">https://binary.pensoft.net/fig/1359647</uri></graphic></fig></tp:treatment-sec><tp:treatment-sec sec-type="Additional specimens" id="SECID0EENBI"><title>Additional specimens.</title><p>Colombia • 1 ♂; Pichindé, Vallé; 1800 m asl; 24 Feb. 1970; D.M. Wood leg.; <named-content xmlns:xlink="http://www.w3.org/1999/xlink" content-type="dwc:institutional_code" xlink:title="Canadian National Collection of Insects, Arachnids and Nematodes" xlink:href="http://grbio.org/institution/canadian-national-collection-insects-arachnids-and-nematodes" xlink:type="simple">CNC</named-content> • 1 ♀; W. Colombia, Villa Karolina; 1600 m asl; 10 Jul. 1908; <named-content xmlns:xlink="http://www.w3.org/1999/xlink" content-type="dwc:institutional_code" xlink:title="Natural History Museum, London" xlink:href="http://grbio.org/institution/natural-history-museum-london" xlink:type="simple">NHMUK</named-content> [C.T. Trechmann Bequest, B.M. 1964-549].</p></tp:treatment-sec><tp:treatment-sec sec-type="description" id="SECID0ESNBI"><title>Description</title><p><bold>(based on holotype). Adult male</bold> Body size: 9 mm.</p><p><bold><italic>Head</italic>.</bold> Face occupying ~ 2/5 of head width in frontal view; shiny black; yellowish white setulose, except black setulose on dorsal 1/4. Gena very narrow; black; white setulose. Oral margin laterally not produced. Frons black; medially bare, laterally black setulose except yellowish white setulose along eye margin. Vertex black; golden yellow setulose. Occiput black; dorsal 1/2 golden yellow setulose, ventral 1/2 white setulose. Eye bare. Antenna: scape black, pedicel and postpedicel dark brown; antennal ratio as ~ 7:1:7.</p><p><bold><italic>Thorax</italic>.</bold> Scutum shiny black with faint greenish metallic sheen, margins shiny dark brown; golden yellow setulose. Postpronotum and postalar callus shiny dark brown; golden yellow setulose. Scutellum trapezoid, shiny dark brown, with two apical calcars as long as ~ 1/3 of scutellar length. Pleura shiny brown, except meron and ventral parts of katepisternum blackish. Anepisternum with shallow sulcus; golden yellow setulose anterodorsally and posterodorsally, widely bare medially and ventrally. Anepimeron golden yellow setulose. Katepisternum with patch of yellowish setulae dorsally and a few yellowish setulae ventrally. Katatergite long microtrichose, anatergite short microtrichose. Calypter and halter pale yellow.</p><p>Wing: hyaline; microtrichose, except bare on basal 2/5 of cell r<sub>1</sub>, most of cell br (only microtrichose along vena spuria), posterobasal 1/2 of cell bm, anterobasal 1/2 of cell cup, and basomedian 4/5 of alula.</p><p>Legs (Figs <xref ref-type="fig" rid="F2">9</xref>, <xref ref-type="fig" rid="F5">28</xref>): femora blackish brown, with apices narrowly yellowish; black setulose anteriorly, yellow setulose posteriorly. Tibiae dark brown with vaguely demarcated blackish rings; yellow and white setulose. Tarsi yellowish brown; black setulose dorsally, yellow setulose ventrally. Coxae and trochanters blackish; yellow and white setulose.</p><p><bold><italic>Abdomen</italic>.</bold> Tergites blackish, with lateral and posterior margins brown. Tergite 1 yellowish setulose. Tergite 2 shiny (subshiny on lateral 1/4 due to microsculpture) with three dull maculae: a small oval median one and a pair of small oblique lateral ones; yellowish setulose laterally, white setulose medially. Tergite 3 dull on most of surface, with lateral and posterior margins shiny; yellow setulose on shiny parts, black setulose on dull parts. Tergite 4 semi-shiny; golden yellow setulose laterally and posteriorly, black setulose anteriorly and medially. Sternites brown; yellow setulose. Genitalia as in Fig. <xref ref-type="fig" rid="F24">140</xref>.</p><p><bold>Female.</bold> As male, except for following differences. Face, frons, vertex, and occiput entirely black setulose. Postpedicel orange. Scutum, scutellum, and pleura black setulose. Wings infuscate, especially around veins. Tergite 5 yellowish brown.</p></tp:treatment-sec><tp:treatment-sec sec-type="diagnosis" id="SECID0EFPBI"><title>Diagnosis.</title><p>Body length: male 8.5–10 mm (<italic>n</italic> = 4), female 11 mm (<italic>n</italic> = 1). Superficially, this species looks most similar to <italic><tp:taxon-name><tp:taxon-name-part taxon-name-part-type="genus" reg="Serichlamys">S.</tp:taxon-name-part><tp:taxon-name-part taxon-name-part-type="species" reg="boti">boti</tp:taxon-name-part></tp:taxon-name></italic> Reemer, sp. nov., <italic><tp:taxon-name><tp:taxon-name-part taxon-name-part-type="genus" reg="Serichlamys">S.</tp:taxon-name-part><tp:taxon-name-part taxon-name-part-type="species" reg="chloraspis">chloraspis</tp:taxon-name-part></tp:taxon-name></italic> Reemer, sp. nov., and <italic><tp:taxon-name><tp:taxon-name-part taxon-name-part-type="genus" reg="Serichlamys">S.</tp:taxon-name-part><tp:taxon-name-part taxon-name-part-type="species" reg="varicaudata">varicaudata</tp:taxon-name-part></tp:taxon-name></italic> Reemer &amp; Mengual, sp. nov., which are of similar size and colouration. These species also share the following combination of characters: face black, tibiae entirely brown, tergite 3 broadly dull with narrow shiny margins. From <italic><tp:taxon-name><tp:taxon-name-part taxon-name-part-type="genus" reg="Serichlamys">S.</tp:taxon-name-part><tp:taxon-name-part taxon-name-part-type="species" reg="chloraspis">chloraspis</tp:taxon-name-part></tp:taxon-name></italic> Reemer, sp. nov. and <italic><tp:taxon-name><tp:taxon-name-part taxon-name-part-type="genus" reg="Serichlamys">S.</tp:taxon-name-part><tp:taxon-name-part taxon-name-part-type="species" reg="varicaudata">varicaudata</tp:taxon-name-part></tp:taxon-name></italic> Reemer &amp; Mengual, sp. nov. this species differs by the entirely orange tarsi (dark in <italic><tp:taxon-name><tp:taxon-name-part taxon-name-part-type="genus" reg="Serichlamys">S.</tp:taxon-name-part><tp:taxon-name-part taxon-name-part-type="species" reg="chloraspis">chloraspis</tp:taxon-name-part></tp:taxon-name></italic> Reemer, sp. nov. and <italic><tp:taxon-name><tp:taxon-name-part taxon-name-part-type="genus" reg="Serichlamys">S.</tp:taxon-name-part><tp:taxon-name-part taxon-name-part-type="species" reg="varicaudata">varicaudata</tp:taxon-name-part></tp:taxon-name></italic> Reemer &amp; Mengual, sp. nov.). From <italic><tp:taxon-name><tp:taxon-name-part taxon-name-part-type="genus" reg="Serichlamys">S.</tp:taxon-name-part><tp:taxon-name-part taxon-name-part-type="species" reg="boti">boti</tp:taxon-name-part></tp:taxon-name></italic> Reemer, sp. nov. it differs by the entirely microtrichose wing cell dm (partly bare in <italic><tp:taxon-name><tp:taxon-name-part taxon-name-part-type="genus" reg="Serichlamys">S.</tp:taxon-name-part><tp:taxon-name-part taxon-name-part-type="species" reg="boti">boti</tp:taxon-name-part></tp:taxon-name></italic> Reemer, sp. nov.), as well as by the presence of 4 or 5 basoventral setae on the surstylus (2 in <italic><tp:taxon-name><tp:taxon-name-part taxon-name-part-type="genus" reg="Serichlamys">S.</tp:taxon-name-part><tp:taxon-name-part taxon-name-part-type="species" reg="boti">boti</tp:taxon-name-part></tp:taxon-name></italic> Reemer, sp. nov.). Male genitalia as in Fig. <xref ref-type="fig" rid="F24">140</xref>.</p></tp:treatment-sec><tp:treatment-sec sec-type="etymology" id="SECID0EBTBI"><title>Etymology.</title><p>The specific epithet is a noun referring to the pale (<italic>pallidus</italic>, L. = pale) tarsi of this species.</p></tp:treatment-sec><tp:treatment-sec sec-type="Molecular data" id="SECID0EJTBI"><title>Molecular data.</title><p>The two paratype males from Cerro San Antonio were successfully sequenced and cluster together in our NJ tree (<abbrev xmlns:xlink="http://www.w3.org/1999/xlink" xlink:title="Bootstrap support values" id="ABBRID0EPTBI" xlink:type="simple">BS</abbrev> = 100). The obtained DNA barcodes are short (396 bp and 431 bp in length) and have a 99.468% similarity. The DNA barcodes of this species show affinity to those of <italic><tp:taxon-name><tp:taxon-name-part taxon-name-part-type="genus" reg="Serichlamys">S.</tp:taxon-name-part><tp:taxon-name-part taxon-name-part-type="species" reg="varicaudata">varicaudata</tp:taxon-name-part></tp:taxon-name></italic> Reemer &amp; Mengual, sp. nov. (similarity = 92.235–94.382%).</p></tp:treatment-sec><tp:treatment-sec sec-type="distribution" id="SECID0E5TBI"><title>Distribution.</title><p>This species is only known from the Valle del Cauca area on the western slopes of the Andes in Colombia.</p></tp:treatment-sec><tp:treatment-sec><!--Section generated to contain objects referenced in tp:taxon-treatment.--><fig id="F2" position="float" orientation="portrait"><object-id xmlns:xlink="http://www.w3.org/1999/xlink" content-type="doi" xlink:type="simple">10.3897/zookeys.1243.132809.figures5-12</object-id><object-id xmlns:xlink="http://www.w3.org/1999/xlink" content-type="arpha" xlink:type="simple">C24A24C3-5A89-5424-AE2F-A3E496E0F441</object-id><label>Figures 5–12.</label><caption><p><bold>5, 6</bold> colour of face of <italic><tp:taxon-name><tp:taxon-name-part taxon-name-part-type="genus" reg="Serichlamys">Serichlamys</tp:taxon-name-part></tp:taxon-name></italic> species <bold>5</bold> black (<italic><tp:taxon-name><tp:taxon-name-part taxon-name-part-type="genus" reg="Serichlamys">S.</tp:taxon-name-part><tp:taxon-name-part taxon-name-part-type="species" reg="chloraspis">chloraspis</tp:taxon-name-part></tp:taxon-name></italic> Reemer, sp. nov. male, holotype) <bold>6</bold> yellowish brown (<italic><tp:taxon-name><tp:taxon-name-part taxon-name-part-type="genus" reg="Serichlamys">S.</tp:taxon-name-part><tp:taxon-name-part taxon-name-part-type="species" reg="serpentiphallus">serpentiphallus</tp:taxon-name-part></tp:taxon-name></italic> Reemer, sp. nov. male, holotype) <bold>7–9</bold> hind tibiae of <italic><tp:taxon-name><tp:taxon-name-part taxon-name-part-type="genus" reg="Serichlamys">Serichlamys</tp:taxon-name-part></tp:taxon-name></italic> species <bold>7</bold> with contrasting colour pattern (<italic><tp:taxon-name><tp:taxon-name-part taxon-name-part-type="genus" reg="Serichlamys">S.</tp:taxon-name-part><tp:taxon-name-part taxon-name-part-type="species" reg="vexilliphallus">vexilliphallus</tp:taxon-name-part></tp:taxon-name></italic> Reemer &amp; Mengual, sp. nov. male, holotype) <bold>8</bold> uniformly yellowish brown (<italic><tp:taxon-name><tp:taxon-name-part taxon-name-part-type="genus" reg="Serichlamys">S.</tp:taxon-name-part><tp:taxon-name-part taxon-name-part-type="species" reg="mitis">mitis</tp:taxon-name-part></tp:taxon-name></italic> (Curran, 1940) male, specimen MR1576) <bold>9</bold> dark (<italic><tp:taxon-name><tp:taxon-name-part taxon-name-part-type="genus" reg="Serichlamys">S.</tp:taxon-name-part><tp:taxon-name-part taxon-name-part-type="species" reg="pallitarsis">pallitarsis</tp:taxon-name-part></tp:taxon-name></italic> Reemer &amp; Mengual, sp. nov. male, holotype) <bold>10</bold>–<bold>12</bold> antenna of <italic><tp:taxon-name><tp:taxon-name-part taxon-name-part-type="genus" reg="Serichlamys">Serichlamys</tp:taxon-name-part></tp:taxon-name></italic> species <bold>10</bold> postpedicel pale brown with apical 1/3 dark (<italic><tp:taxon-name><tp:taxon-name-part taxon-name-part-type="genus" reg="Serichlamys">S.</tp:taxon-name-part><tp:taxon-name-part taxon-name-part-type="species" reg="mitis">mitis</tp:taxon-name-part></tp:taxon-name></italic> (Curran, 1940) male, specimen MR1576) <bold>11</bold> postpedicel entirely dark brown (<italic><tp:taxon-name><tp:taxon-name-part taxon-name-part-type="genus" reg="Serichlamys">S.</tp:taxon-name-part><tp:taxon-name-part taxon-name-part-type="species" reg="varicaudata">varicaudata</tp:taxon-name-part></tp:taxon-name></italic> Reemer &amp; Mengual, sp. nov. male, holotype) <bold>12</bold> postpedicel entirely orange (<italic><tp:taxon-name><tp:taxon-name-part taxon-name-part-type="genus" reg="Serichlamys">S.</tp:taxon-name-part><tp:taxon-name-part taxon-name-part-type="species" reg="pallitarsis">pallitarsis</tp:taxon-name-part></tp:taxon-name></italic> Reemer &amp; Mengual, sp. nov. female, paratype).</p></caption><graphic xmlns:xlink="http://www.w3.org/1999/xlink" xlink:href="zookeys-1243-051_article-132809__-g002.jpg" position="float" orientation="portrait" xlink:type="simple" id="oo_1359633.jpg"><uri content-type="original_file" xlink:type="simple">https://binary.pensoft.net/fig/1359633</uri></graphic></fig><fig id="F5" position="float" orientation="portrait"><object-id xmlns:xlink="http://www.w3.org/1999/xlink" content-type="doi" xlink:type="simple">10.3897/zookeys.1243.132809.figures24-29</object-id><object-id xmlns:xlink="http://www.w3.org/1999/xlink" content-type="arpha" xlink:type="simple">FE3957C9-AA52-5F15-9620-9B1567C96DB2</object-id><label>Figures 24–29.</label><caption><p><bold>24, 25.</bold> Microtrichiae on wing cell dm in <italic><tp:taxon-name><tp:taxon-name-part taxon-name-part-type="genus" reg="Serichlamys">Serichlamys</tp:taxon-name-part></tp:taxon-name></italic> species <bold>24</bold><italic><tp:taxon-name><tp:taxon-name-part taxon-name-part-type="genus" reg="Serichlamys">S.</tp:taxon-name-part><tp:taxon-name-part taxon-name-part-type="species" reg="boti">boti</tp:taxon-name-part></tp:taxon-name></italic> Reemer, sp. nov. male, holotype <bold>25</bold><italic><tp:taxon-name><tp:taxon-name-part taxon-name-part-type="genus" reg="Serichlamys">S.</tp:taxon-name-part><tp:taxon-name-part taxon-name-part-type="species" reg="varicaudata">varicaudata</tp:taxon-name-part></tp:taxon-name></italic> Reemer &amp; Mengual, sp. nov. male, holotype <bold>26, 27</bold> scutum and scutellum of <italic><tp:taxon-name><tp:taxon-name-part taxon-name-part-type="genus" reg="Serichlamys">Serichlamys</tp:taxon-name-part></tp:taxon-name></italic> males <bold>26</bold><italic><tp:taxon-name><tp:taxon-name-part taxon-name-part-type="genus" reg="Serichlamys">S.</tp:taxon-name-part><tp:taxon-name-part taxon-name-part-type="species" reg="chloraspis">chloraspis</tp:taxon-name-part></tp:taxon-name></italic> Reemer, sp. nov. holotype <bold>27</bold><italic><tp:taxon-name><tp:taxon-name-part taxon-name-part-type="genus" reg="Serichlamys">S.</tp:taxon-name-part><tp:taxon-name-part taxon-name-part-type="species" reg="varicaudata">varicaudata</tp:taxon-name-part></tp:taxon-name></italic> Reemer &amp; Mengual, sp. nov. holotype <bold>28, 29</bold> hind tarsus of <italic><tp:taxon-name><tp:taxon-name-part taxon-name-part-type="genus" reg="Serichlamys">Serichlamys</tp:taxon-name-part></tp:taxon-name></italic> males <bold>28</bold><italic><tp:taxon-name><tp:taxon-name-part taxon-name-part-type="genus" reg="Serichlamys">S.</tp:taxon-name-part><tp:taxon-name-part taxon-name-part-type="species" reg="pallitarsis">pallitarsis</tp:taxon-name-part></tp:taxon-name></italic> Reemer &amp; Mengual, sp. nov. holotype <bold>29</bold><italic><tp:taxon-name><tp:taxon-name-part taxon-name-part-type="genus" reg="Serichlamys">S.</tp:taxon-name-part><tp:taxon-name-part taxon-name-part-type="species" reg="varicaudata">varicaudata</tp:taxon-name-part></tp:taxon-name></italic> Reemer &amp; Mengual, sp. nov. holotype.</p></caption><graphic xmlns:xlink="http://www.w3.org/1999/xlink" xlink:href="zookeys-1243-051_article-132809__-g005.jpg" position="float" orientation="portrait" xlink:type="simple" id="oo_1359636.jpg"><uri content-type="original_file" xlink:type="simple">https://binary.pensoft.net/fig/1359636</uri></graphic></fig><fig id="F6" position="float" orientation="portrait"><object-id xmlns:xlink="http://www.w3.org/1999/xlink" content-type="doi" xlink:type="simple">10.3897/zookeys.1243.132809.figures30-35</object-id><object-id xmlns:xlink="http://www.w3.org/1999/xlink" content-type="arpha" xlink:type="simple">B4E0EECE-DCE5-5444-9971-AA55F2E7BF82</object-id><label>Figures 30–35.</label><caption><p><bold>30–33</bold> tergite 2 of <italic><tp:taxon-name><tp:taxon-name-part taxon-name-part-type="genus" reg="Serichlamys">Serichlamys</tp:taxon-name-part></tp:taxon-name></italic> males. White lines in lower half of figures indicate position of dull maculae <bold>30</bold><italic><tp:taxon-name><tp:taxon-name-part taxon-name-part-type="genus" reg="Serichlamys">S.</tp:taxon-name-part><tp:taxon-name-part taxon-name-part-type="species" reg="boti">boti</tp:taxon-name-part></tp:taxon-name></italic> Reemer, sp. nov. holotype <bold>31</bold><italic><tp:taxon-name><tp:taxon-name-part taxon-name-part-type="genus" reg="Serichlamys">S.</tp:taxon-name-part><tp:taxon-name-part taxon-name-part-type="species" reg="chloraspis">chloraspis</tp:taxon-name-part></tp:taxon-name></italic> Reemer, sp. nov. holotype <bold>32</bold><italic><tp:taxon-name><tp:taxon-name-part taxon-name-part-type="genus" reg="Serichlamys">S.</tp:taxon-name-part><tp:taxon-name-part taxon-name-part-type="species" reg="pallitarsis">pallitarsis</tp:taxon-name-part></tp:taxon-name></italic> Reemer &amp; Mengual, sp. nov. holotype <bold>33</bold><italic><tp:taxon-name><tp:taxon-name-part taxon-name-part-type="genus" reg="Serichlamys">S.</tp:taxon-name-part><tp:taxon-name-part taxon-name-part-type="species" reg="varicaudata">varicaudata</tp:taxon-name-part></tp:taxon-name></italic> Reemer &amp; Mengual, sp. nov. holotype <bold>34, 35</bold> antenna of <italic><tp:taxon-name><tp:taxon-name-part taxon-name-part-type="genus" reg="Serichlamys">Serichlamys</tp:taxon-name-part></tp:taxon-name></italic> females <bold>34</bold><italic><tp:taxon-name><tp:taxon-name-part taxon-name-part-type="genus" reg="Serichlamys">S.</tp:taxon-name-part><tp:taxon-name-part taxon-name-part-type="species" reg="pallitarsis">pallitarsis</tp:taxon-name-part></tp:taxon-name></italic> Reemer &amp; Mengual, sp. nov. paratype <bold>35</bold><italic><tp:taxon-name><tp:taxon-name-part taxon-name-part-type="genus" reg="Serichlamys">S.</tp:taxon-name-part><tp:taxon-name-part taxon-name-part-type="species" reg="varicaudata">varicaudata</tp:taxon-name-part></tp:taxon-name></italic> Reemer &amp; Mengual, sp. nov. paratype.</p></caption><graphic xmlns:xlink="http://www.w3.org/1999/xlink" xlink:href="zookeys-1243-051_article-132809__-g006.jpg" position="float" orientation="portrait" xlink:type="simple" id="oo_1359637.jpg"><uri content-type="original_file" xlink:type="simple">https://binary.pensoft.net/fig/1359637</uri></graphic></fig><fig id="F24" position="float" orientation="portrait"><object-id xmlns:xlink="http://www.w3.org/1999/xlink" content-type="doi" xlink:type="simple">10.3897/zookeys.1243.132809.figures138-141</object-id><object-id xmlns:xlink="http://www.w3.org/1999/xlink" content-type="arpha" xlink:type="simple">F7FF4DBE-2876-5882-9758-7241072AABFB</object-id><label>Figures 138–141.</label><caption><p><italic><tp:taxon-name><tp:taxon-name-part taxon-name-part-type="genus" reg="Serichlamys">Serichlamys</tp:taxon-name-part></tp:taxon-name></italic> male genitalia <bold>138</bold><italic><tp:taxon-name><tp:taxon-name-part taxon-name-part-type="genus" reg="Serichlamys">S.</tp:taxon-name-part><tp:taxon-name-part taxon-name-part-type="species" reg="boti">boti</tp:taxon-name-part></tp:taxon-name></italic> Reemer, sp. nov. holotype <bold>139</bold><italic><tp:taxon-name><tp:taxon-name-part taxon-name-part-type="genus" reg="Serichlamys">S.</tp:taxon-name-part><tp:taxon-name-part taxon-name-part-type="species" reg="chloraspis">chloraspis</tp:taxon-name-part></tp:taxon-name></italic> Reemer, sp. nov. paratype <bold>140</bold><italic><tp:taxon-name><tp:taxon-name-part taxon-name-part-type="genus" reg="Serichlamys">S.</tp:taxon-name-part><tp:taxon-name-part taxon-name-part-type="species" reg="pallitarsis">pallitarsis</tp:taxon-name-part></tp:taxon-name></italic> Reemer &amp; Mengual, sp. nov. paratype, coll. <named-content xmlns:xlink="http://www.w3.org/1999/xlink" content-type="dwc:institutional_code" xlink:title="National Museum of Natural History" xlink:href="http://grbio.org/institution/smithsonian-institution-national-museum-natural-history-0" xlink:type="simple">USNM</named-content>, specimen code MR1595 <bold>141</bold><italic><tp:taxon-name><tp:taxon-name-part taxon-name-part-type="genus" reg="Serichlamys">S.</tp:taxon-name-part><tp:taxon-name-part taxon-name-part-type="species" reg="varicaudata">varicaudata</tp:taxon-name-part></tp:taxon-name></italic> Reemer &amp; Mengual, sp. nov., coll. <named-content xmlns:xlink="http://www.w3.org/1999/xlink" content-type="dwc:institutional_code" xlink:title="Museum Koenig Bonn, Leibniz-Institut zur Analyse des Biodiversitätswandels" xlink:href="http://grbio.org/institution/zoologisches-forschungsmuseum-alexander-koenig" xlink:type="simple">ZFMK</named-content>, specimen code MR425.</p></caption><graphic xmlns:xlink="http://www.w3.org/1999/xlink" xlink:href="zookeys-1243-051_article-132809__-g024.jpg" position="float" orientation="portrait" xlink:type="simple" id="oo_1359655.jpg"><uri content-type="original_file" xlink:type="simple">https://binary.pensoft.net/fig/1359655</uri></graphic></fig></tp:treatment-sec></tp:taxon-treatment>
