# Supplementary material for: ﻿Revision of the Neotropical species of the hoverfly genus Serichlamys Curran, 1925 (Diptera, Syrphidae, Microdontinae)
Source: Zookeys. 2025 Jun 24;1243:51–106. doi: 10.3897/zookeys.1243.132809 (PMC12239028; doi:10.3897/zookeys.1243.132809)
Supplement: XML Treatment for Serichlamys serpentiphallus [file zookeys.1243.132809-treatment8.xml]

<!DOCTYPE tp:taxon-treatment
  PUBLIC "-//TaxonX//DTD Taxonomic Treatment Publishing DTD v0 20100105//EN" "tax-treatment-NSO.dtd">
<tp:taxon-treatment xmlns:tp="http://www.plazi.org/taxpub"><tp:treatment-meta><kwd-group><label>Taxon classification</label><kwd>
                <named-content content-type="kingdom">Animalia</named-content>
              </kwd><kwd>
                <named-content content-type="order">Diptera</named-content>
              </kwd><kwd>
                <named-content content-type="family">Syrphidae</named-content>
              </kwd></kwd-group><mixed-citation publication-type="journal"><person-group><name><surname>Reemer</surname><given-names>Menno</given-names></name><name><surname>Mengual</surname><given-names>Ximo</given-names></name></person-group><article-title>﻿Revision of the Neotropical species of the hoverfly genus <italic><tp:taxon-name><tp:taxon-name-part taxon-name-part-type="genus" reg="Serichlamys">Serichlamys</tp:taxon-name-part></tp:taxon-name></italic> Curran, 1925 (<tp:taxon-name><tp:taxon-name-part taxon-name-part-type="order">Diptera</tp:taxon-name-part></tp:taxon-name>, <tp:taxon-name><tp:taxon-name-part taxon-name-part-type="family">Syrphidae</tp:taxon-name-part></tp:taxon-name>, <tp:taxon-name><tp:taxon-name-part taxon-name-part-type="subfamily">Microdontinae</tp:taxon-name-part></tp:taxon-name>)</article-title><source>Zookeys</source><day>24</day><month>06</month><year>2025</year><volume>1243</volume><fpage>51</fpage><lpage>106</lpage><pub-id pub-id-type="doi">10.3897/zookeys.1243.132809</pub-id></mixed-citation></tp:treatment-meta><tp:nomenclature><label>﻿</label><tp:taxon-name>
              <object-id xmlns:xlink="http://www.w3.org/1999/xlink" content-type="arpha" xlink:type="simple">3F8873C6-4097-5259-A662-6D7B6130E909</object-id>
              <tp:taxon-name-part taxon-name-part-type="genus" reg="Serichlamys">Serichlamys</tp:taxon-name-part>
              <tp:taxon-name-part taxon-name-part-type="species" reg="serpentiphallus">serpentiphallus</tp:taxon-name-part>
              <object-id xmlns:xlink="http://www.w3.org/1999/xlink" content-type="zoobank" xlink:type="simple">https://zoobank.org/DC250489-16B0-400D-AADB-69E5874A0C0E</object-id>
            </tp:taxon-name><tp:taxon-authority>Reemer</tp:taxon-authority><tp:taxon-status xmlns:xlink="http://www.w3.org/1999/xlink" xlink:type="simple">sp. nov.</tp:taxon-status><xref ref-type="fig" rid="F2">Figs 6</xref><xref ref-type="fig" rid="F7">, 42</xref><xref ref-type="fig" rid="F8">, 48</xref><xref ref-type="fig" rid="F9">, 53–55</xref><xref ref-type="fig" rid="F17">, 98–102</xref><xref ref-type="fig" rid="F26">, 148</xref></tp:nomenclature><tp:treatment-sec sec-type="type material" id="SECID0EFWBI"><title>Type material.</title><p><bold><italic>Holotype</italic>.</bold> Brazil • 1 ♂, holotype of <italic><tp:taxon-name><tp:taxon-name-part taxon-name-part-type="genus" reg="Serichlamys">Serichlamys</tp:taxon-name-part><tp:taxon-name-part taxon-name-part-type="species" reg="serpentiphallus">serpentiphallus</tp:taxon-name-part></tp:taxon-name></italic> sp. nov.; Nova Teutonia; <named-content xmlns:xlink="http://www.w3.org/1999/xlink" content-type="dwc:verbatimCoordinates" xlink:type="simple"><named-content content-type="geo-json" specific-use="{&#34;type&#34;:&#34;Point&#34;,&#34;coordinates&#34;:[-52.383333,-27.183333]}" id="NCID0E5WBI" xlink:type="simple">27°11'S, 52°23'W</named-content></named-content>; Oct. 1968; 300–500 m asl; F. Plaumann leg; <named-content xmlns:xlink="http://www.w3.org/1999/xlink" content-type="dwc:institutional_code" xlink:title="Naturalis Biodiversity Center" xlink:href="http://grbio.org/institution/naturalis-biodiversity-center" xlink:type="simple">RMNH</named-content>. Label 1: “Brasilien // Nova Teutonia // 27° 11 B, 52° 23 L // Fritz Plaumann // X.1968 // 300–500 m”; label 2: “Museum Leiden // Collectie // Van Doesburg // rec. 1973”; label 3: “<tp:taxon-name><tp:taxon-name-part taxon-name-part-type="genus" reg="Microdon">Microdon</tp:taxon-name-part></tp:taxon-name> // <tp:taxon-name><tp:taxon-name-part taxon-name-part-type="genus" reg="Microdon"/><tp:taxon-name-part taxon-name-part-type="species" reg="mus">mus</tp:taxon-name-part></tp:taxon-name> Curr. // det. v. Doesburg”; label 4: “<tp:taxon-name><tp:taxon-name-part taxon-name-part-type="genus" reg="Serichlamys">Serichlamys</tp:taxon-name-part></tp:taxon-name> sp. // Det. M. Reemer 2022 // Specimen code MR1486”; label 5 (red): “HOLOTYPE // <tp:taxon-name><tp:taxon-name-part taxon-name-part-type="genus" reg="Serichlamys">Serichlamys</tp:taxon-name-part></tp:taxon-name> // <tp:taxon-name><tp:taxon-name-part taxon-name-part-type="genus" reg="Serichlamys"/><tp:taxon-name-part taxon-name-part-type="species" reg="serpentiphallus">serpentiphallus</tp:taxon-name-part></tp:taxon-name> // M. Reemer”. <bold><italic>Paratypes</italic>.</bold> Brazil • 6 ♂ with same data as holotype; <named-content xmlns:xlink="http://www.w3.org/1999/xlink" content-type="dwc:institutional_code" xlink:title="Naturalis Biodiversity Center" xlink:href="http://grbio.org/institution/naturalis-biodiversity-center" xlink:type="simple">RMNH</named-content> • 1 ♂ with same data as holotype except date Oct. 1967; <named-content xmlns:xlink="http://www.w3.org/1999/xlink" content-type="dwc:institutional_code" xlink:title="Naturalis Biodiversity Center" xlink:href="http://grbio.org/institution/naturalis-biodiversity-center" xlink:type="simple">RMNH</named-content> • 1 ♂ with same label data as holotype except date Nov. 1971; <named-content xmlns:xlink="http://www.w3.org/1999/xlink" content-type="dwc:institutional_code" xlink:title="National Museum of Natural History" xlink:href="http://grbio.org/institution/smithsonian-institution-national-museum-natural-history-0" xlink:type="simple">USNM</named-content> [<ext-link xmlns:xlink="http://www.w3.org/1999/xlink" xlink:href="https://mbd-db.osu.edu/hol/search_results?&amp;search_type=fast&amp;q=USNMENT01866947" ext-link-type="uri" xlink:type="simple">USNMENT01866947</ext-link> • 1 ♂; Itatiaya, Est. Biologica; 24 Oct. 1932; 1100 m asl; E. de Rio leg.; <named-content xmlns:xlink="http://www.w3.org/1999/xlink" content-type="dwc:institutional_code" xlink:title="Museu de Zoologia da Universidade de São Paulo" xlink:href="http://grbio.org/institution/museu-de-zoologia-da-universidade-de-sao-paulo" xlink:type="simple">MZUSP</named-content>.</p><fig id="F17" position="float" orientation="portrait"><object-id xmlns:xlink="http://www.w3.org/1999/xlink" content-type="doi" xlink:type="simple">10.3897/zookeys.1243.132809.figures98-102</object-id><object-id xmlns:xlink="http://www.w3.org/1999/xlink" content-type="arpha" xlink:type="simple">A5082EFB-3B66-5034-967B-05E493C1090A</object-id><label>Figures 98–102.</label><caption><p><italic><tp:taxon-name><tp:taxon-name-part taxon-name-part-type="genus" reg="Serichlamys">Serichlamys</tp:taxon-name-part><tp:taxon-name-part taxon-name-part-type="species" reg="serpentiphallus">serpentiphallus</tp:taxon-name-part></tp:taxon-name></italic> Reemer, sp. nov. male, holotype <bold>98</bold> habitus, dorsal <bold>99</bold> habitus, lateral <bold>100</bold> head, frontal <bold>101</bold> head, lateral <bold>102</bold> head, dorsal.</p></caption><graphic xmlns:xlink="http://www.w3.org/1999/xlink" xlink:href="zookeys-1243-051_article-132809__-g017.jpg" position="float" orientation="portrait" xlink:type="simple" id="oo_1359648.jpg"><uri content-type="original_file" xlink:type="simple">https://binary.pensoft.net/fig/1359648</uri></graphic></fig></tp:treatment-sec><tp:treatment-sec sec-type="Additional specimens" id="SECID0EG1BI"><title>Additional specimens.</title><p>Brazil • 1 ♂; Nova Teutonia; 27° 11’ B, 52° 23’ L; 300–500 m asl; Nov. 1964; <named-content xmlns:xlink="http://www.w3.org/1999/xlink" content-type="dwc:institutional_code" xlink:title="Naturalis Biodiversity Center" xlink:href="http://grbio.org/institution/naturalis-biodiversity-center" xlink:type="simple">RMNH</named-content> [M. Reemer specimen code: MR0381] • 1 ♂; São Paulo, São Luis do Paraitinga, PESM, Núcleo Sta. Virginia; <named-content xmlns:xlink="http://www.w3.org/1999/xlink" content-type="dwc:verbatimCoordinates" xlink:type="simple"><named-content content-type="geo-json" specific-use="{&#34;type&#34;:&#34;Point&#34;,&#34;coordinates&#34;:[-45.094000,-23.324194]}" id="NCID0ET1BI" xlink:type="simple">23.324194°S, 45.094000°W</named-content></named-content>; 20 Nov. 2011; N.W. Perioto leg.; <named-content xmlns:xlink="http://www.w3.org/1999/xlink" content-type="dwc:institutional_code" xlink:title="Canadian National Collection of Insects, Arachnids and Nematodes" xlink:href="http://grbio.org/institution/canadian-national-collection-insects-arachnids-and-nematodes" xlink:type="simple">CNC</named-content> [<named-content xmlns:xlink="http://www.w3.org/1999/xlink" content-type="dwc:institutional_code" xlink:title="Canadian National Collection of Insects, Arachnids and Nematodes" xlink:href="http://grbio.org/institution/canadian-national-collection-insects-arachnids-and-nematodes" xlink:type="simple">CNC</named-content> specimen code: CNC1059094] • 1 ♀; São Paulo, São Luis do Paraitinga, PESM, Núcleo Sta. Virginia; <named-content xmlns:xlink="http://www.w3.org/1999/xlink" content-type="dwc:verbatimCoordinates" xlink:type="simple"><named-content content-type="geo-json" specific-use="{&#34;type&#34;:&#34;Point&#34;,&#34;coordinates&#34;:[-45.094000,-23.324194]}" id="NCID0ED2BI" xlink:type="simple">23.324194°S, 45.094000°W</named-content></named-content>; 20 Nov. 2011; N.W. Perioto leg.; <named-content xmlns:xlink="http://www.w3.org/1999/xlink" content-type="dwc:institutional_code" xlink:title="Canadian National Collection of Insects, Arachnids and Nematodes" xlink:href="http://grbio.org/institution/canadian-national-collection-insects-arachnids-and-nematodes" xlink:type="simple">CNC</named-content> [<named-content xmlns:xlink="http://www.w3.org/1999/xlink" content-type="dwc:institutional_code" xlink:title="Canadian National Collection of Insects, Arachnids and Nematodes" xlink:href="http://grbio.org/institution/canadian-national-collection-insects-arachnids-and-nematodes" xlink:type="simple">CNC</named-content> specimen code: CNC1059095]; GenBank accession no. <ext-link xmlns:xlink="http://www.w3.org/1999/xlink" xlink:href="PQ629021" ext-link-type="gen" xlink:type="simple">PQ629021</ext-link>.</p></tp:treatment-sec><tp:treatment-sec sec-type="description" id="SECID0EV2BI"><title>Description</title><p><bold>(based on holotype). Adult male</bold> Body size: 8 mm.</p><p><bold><italic>Head</italic>.</bold> Face occupying ~ 1/3 of head width in frontal view; shiny yellowish brown (in Fig. <xref ref-type="fig" rid="F17">100</xref> there appears to be a yellow median vitta, but this is an artefact of lighting conditions, which highlight some pale subcuticular structure); yellowish white setulose. Gena yellow; white setulose. Oral margin laterally hardly produced. Frons brown; medially bare, laterally black setulose. Vertex brown; golden yellow setulose. Occiput brown; dorsal 1/2 golden yellow setulose, ventral 1/2 white setulose. Eye bare. Antenna orange-brown; antennal ratio ~ 2:1:3.</p><p><bold><italic>Thorax</italic>.</bold> Scutum blackish brown with bronze sheen, margins brown; golden yellow setulose. Postpronotum and postalar callus brown; golden yellow setulose. Scutellum trapezoid, brown; golden yellow setulose; with two dorsoventrally flattened, spoon-shaped calcars as long as ~ 1/3 of scutellar length. Pleura brown. Anepisternum with shallow sulcus; golden yellow setulose anterodorsally and posterodorsally, widely bare medially and ventrally. Anepimeron golden yellow setulose. Katepisternum with patch of white setulae dorsally and a few white setulae ventrally. Katatergite long microtrichose, anatergite short microtrichose. Calypter and halter pale yellow.</p><p>Wing: hyaline; microtrichose, except bare on narrow strip along vein RS in cell r<sub>1</sub>, most of cell br (only microtrichose along vena spuria), posterobasal 1/5 of cell bm, anterobasal 1/4 of cell cup, and basomedian 2/3 of alula.</p><p>Legs: pale brown, with femora and hind metatarsus somewhat darker; yellow to white setulose, except mid and hind tarsus dorsally with some black setulae. Coxae and trochanters brown; yellow to white setulose.</p><p><bold><italic>Abdomen</italic>.</bold> Tergites dark brown, except lateral margins and posterior margin of tergite 4 paler brown. Tergite 1 white setulose. Tergite 2 medially shiny except for small median patch of grey microtrichia, laterally dull due to grey microtrichia; medially white setulose, laterally yellow setulose. Tergite 3 dull on most of surface, with lateral and posterior margins shiny; black setulose on dull parts, yellowish white setulose on shiny parts. Tergite 4 semi-shiny; golden yellow setulose laterally and posteriorly, black setulose anteriorly and medially. Sternites yellowish brown; yellowish white setulose. Genitalia as in Fig. <xref ref-type="fig" rid="F26">148</xref>.</p><p><bold>Female.</bold> One female probably belonging to this species was collected at the same site and date as one of the males listed among the additional specimens. It differs in paler overall colouration, which is probably either a result of the specimen being teneral at time of collecting, or of preservation methods. Tergites 4 and 5 are entirely yellowish brown.</p></tp:treatment-sec><tp:treatment-sec sec-type="diagnosis" id="SECID0ED4BI"><title>Diagnosis.</title><p>Body length: male 7.5–8.5 mm (<italic>n</italic> = 10), female 8.5 mm (<italic>n</italic> = 1). Together with <italic><tp:taxon-name><tp:taxon-name-part taxon-name-part-type="genus" reg="Serichlamys">S.</tp:taxon-name-part><tp:taxon-name-part taxon-name-part-type="species" reg="simpliciphallus">simpliciphallus</tp:taxon-name-part></tp:taxon-name></italic> Reemer, sp. nov. and <italic><tp:taxon-name><tp:taxon-name-part taxon-name-part-type="genus" reg="Serichlamys">S.</tp:taxon-name-part><tp:taxon-name-part taxon-name-part-type="species" reg="spathulata">spathulata</tp:taxon-name-part></tp:taxon-name></italic> Reemer, sp. nov., this species belongs to a group of three species of which most (not all!) specimens have dorsoventrally flattened, spoon-shaped calcars on the scutellum (Figs <xref ref-type="fig" rid="F9">51–57</xref>). From <italic><tp:taxon-name><tp:taxon-name-part taxon-name-part-type="genus" reg="Serichlamys">S.</tp:taxon-name-part><tp:taxon-name-part taxon-name-part-type="species" reg="spathulata">spathulata</tp:taxon-name-part></tp:taxon-name></italic> Reemer, sp. nov. it differs by the presence of separate patches of microtrichia on tergite 2 (Fig. <xref ref-type="fig" rid="F8">48</xref>), the brown postpedicel, and the structure of the male genitalia (Fig. <xref ref-type="fig" rid="F26">148</xref>). From <italic><tp:taxon-name><tp:taxon-name-part taxon-name-part-type="genus" reg="Serichlamys">S.</tp:taxon-name-part><tp:taxon-name-part taxon-name-part-type="species" reg="simpliciphallus">simpliciphallus</tp:taxon-name-part></tp:taxon-name></italic> Reemer, sp. nov. this species can only be reliably distinguished by the structure of the male genitalia, most notably the shape of the phallus: S-shaped in <italic><tp:taxon-name><tp:taxon-name-part taxon-name-part-type="genus" reg="Serichlamys">S.</tp:taxon-name-part><tp:taxon-name-part taxon-name-part-type="species" reg="serpentiphallus">serpentiphallus</tp:taxon-name-part></tp:taxon-name></italic> Reemer, sp. nov., straight in <italic><tp:taxon-name><tp:taxon-name-part taxon-name-part-type="genus" reg="Serichlamys">S.</tp:taxon-name-part><tp:taxon-name-part taxon-name-part-type="species" reg="simpliciphallus">simpliciphallus</tp:taxon-name-part></tp:taxon-name></italic> Reemer, sp. nov. Other characters, such as colouration of integument and setulosity, as well as distribution of microtrichia on the tergites, were found to be too variable among the studied specimens. Females are undistinguishable from <italic><tp:taxon-name><tp:taxon-name-part taxon-name-part-type="genus" reg="Serichlamys">S.</tp:taxon-name-part><tp:taxon-name-part taxon-name-part-type="species" reg="simpliciphallus">simpliciphallus</tp:taxon-name-part></tp:taxon-name></italic> Reemer, sp. nov. at present.</p></tp:treatment-sec><tp:treatment-sec sec-type="etymology" id="SECID0EGACI"><title>Etymology.</title><p>The name <italic>serpentiphallus</italic> is a noun composed of the Latin words <italic>serpens</italic> (snake) and <italic>phallus</italic> (phallus). It refers to the s-shaped phallus of the male of this species.</p></tp:treatment-sec><tp:treatment-sec sec-type="Molecular data" id="SECID0ESACI"><title>Molecular data.</title><p>The female from São Luis do Paraitinga (CNC1059095) was successfully sequenced. The identification of this specimen was based on the fact that it was collected at the same locality and date as CNC1059094, a male which was identified based on its genitalia. The DNA barcode is placed with high support (<abbrev xmlns:xlink="http://www.w3.org/1999/xlink" xlink:title="Bootstrap support values" id="ABBRID0EYACI" xlink:type="simple">BS</abbrev> = 99.6) together with a cluster that includes the sequences of <italic><tp:taxon-name><tp:taxon-name-part taxon-name-part-type="genus" reg="Serichlamys">S.</tp:taxon-name-part><tp:taxon-name-part taxon-name-part-type="species" reg="spathulata">spathulata</tp:taxon-name-part></tp:taxon-name></italic> Reemer, sp. nov. and <italic><tp:taxon-name><tp:taxon-name-part taxon-name-part-type="genus" reg="Serichlamys">Serichlamys</tp:taxon-name-part></tp:taxon-name></italic> sp. (CNC1059093; GenBank accession no. <ext-link xmlns:xlink="http://www.w3.org/1999/xlink" xlink:href="PQ629019" ext-link-type="gen" xlink:type="simple">PQ629019</ext-link>), although they differ considerably (similarity = 87.459–87.541%)</p></tp:treatment-sec><tp:treatment-sec sec-type="distribution" id="SECID0ETBCI"><title>Distribution.</title><p>This species is known from the Brazilian States of São Paulo and Rio de Janeiro.</p></tp:treatment-sec><tp:treatment-sec><!--Section generated to contain objects referenced in tp:taxon-treatment.--><fig id="F2" position="float" orientation="portrait"><object-id xmlns:xlink="http://www.w3.org/1999/xlink" content-type="doi" xlink:type="simple">10.3897/zookeys.1243.132809.figures5-12</object-id><object-id xmlns:xlink="http://www.w3.org/1999/xlink" content-type="arpha" xlink:type="simple">C24A24C3-5A89-5424-AE2F-A3E496E0F441</object-id><label>Figures 5–12.</label><caption><p><bold>5, 6</bold> colour of face of <italic><tp:taxon-name><tp:taxon-name-part taxon-name-part-type="genus" reg="Serichlamys">Serichlamys</tp:taxon-name-part></tp:taxon-name></italic> species <bold>5</bold> black (<italic><tp:taxon-name><tp:taxon-name-part taxon-name-part-type="genus" reg="Serichlamys">S.</tp:taxon-name-part><tp:taxon-name-part taxon-name-part-type="species" reg="chloraspis">chloraspis</tp:taxon-name-part></tp:taxon-name></italic> Reemer, sp. nov. male, holotype) <bold>6</bold> yellowish brown (<italic><tp:taxon-name><tp:taxon-name-part taxon-name-part-type="genus" reg="Serichlamys">S.</tp:taxon-name-part><tp:taxon-name-part taxon-name-part-type="species" reg="serpentiphallus">serpentiphallus</tp:taxon-name-part></tp:taxon-name></italic> Reemer, sp. nov. male, holotype) <bold>7–9</bold> hind tibiae of <italic><tp:taxon-name><tp:taxon-name-part taxon-name-part-type="genus" reg="Serichlamys">Serichlamys</tp:taxon-name-part></tp:taxon-name></italic> species <bold>7</bold> with contrasting colour pattern (<italic><tp:taxon-name><tp:taxon-name-part taxon-name-part-type="genus" reg="Serichlamys">S.</tp:taxon-name-part><tp:taxon-name-part taxon-name-part-type="species" reg="vexilliphallus">vexilliphallus</tp:taxon-name-part></tp:taxon-name></italic> Reemer &amp; Mengual, sp. nov. male, holotype) <bold>8</bold> uniformly yellowish brown (<italic><tp:taxon-name><tp:taxon-name-part taxon-name-part-type="genus" reg="Serichlamys">S.</tp:taxon-name-part><tp:taxon-name-part taxon-name-part-type="species" reg="mitis">mitis</tp:taxon-name-part></tp:taxon-name></italic> (Curran, 1940) male, specimen MR1576) <bold>9</bold> dark (<italic><tp:taxon-name><tp:taxon-name-part taxon-name-part-type="genus" reg="Serichlamys">S.</tp:taxon-name-part><tp:taxon-name-part taxon-name-part-type="species" reg="pallitarsis">pallitarsis</tp:taxon-name-part></tp:taxon-name></italic> Reemer &amp; Mengual, sp. nov. male, holotype) <bold>10</bold>–<bold>12</bold> antenna of <italic><tp:taxon-name><tp:taxon-name-part taxon-name-part-type="genus" reg="Serichlamys">Serichlamys</tp:taxon-name-part></tp:taxon-name></italic> species <bold>10</bold> postpedicel pale brown with apical 1/3 dark (<italic><tp:taxon-name><tp:taxon-name-part taxon-name-part-type="genus" reg="Serichlamys">S.</tp:taxon-name-part><tp:taxon-name-part taxon-name-part-type="species" reg="mitis">mitis</tp:taxon-name-part></tp:taxon-name></italic> (Curran, 1940) male, specimen MR1576) <bold>11</bold> postpedicel entirely dark brown (<italic><tp:taxon-name><tp:taxon-name-part taxon-name-part-type="genus" reg="Serichlamys">S.</tp:taxon-name-part><tp:taxon-name-part taxon-name-part-type="species" reg="varicaudata">varicaudata</tp:taxon-name-part></tp:taxon-name></italic> Reemer &amp; Mengual, sp. nov. male, holotype) <bold>12</bold> postpedicel entirely orange (<italic><tp:taxon-name><tp:taxon-name-part taxon-name-part-type="genus" reg="Serichlamys">S.</tp:taxon-name-part><tp:taxon-name-part taxon-name-part-type="species" reg="pallitarsis">pallitarsis</tp:taxon-name-part></tp:taxon-name></italic> Reemer &amp; Mengual, sp. nov. female, paratype).</p></caption><graphic xmlns:xlink="http://www.w3.org/1999/xlink" xlink:href="zookeys-1243-051_article-132809__-g002.jpg" position="float" orientation="portrait" xlink:type="simple" id="oo_1359633.jpg"><uri content-type="original_file" xlink:type="simple">https://binary.pensoft.net/fig/1359633</uri></graphic></fig><fig id="F7" position="float" orientation="portrait"><object-id xmlns:xlink="http://www.w3.org/1999/xlink" content-type="doi" xlink:type="simple">10.3897/zookeys.1243.132809.figures36-43</object-id><object-id xmlns:xlink="http://www.w3.org/1999/xlink" content-type="arpha" xlink:type="simple">3A1A1423-81D6-5CFC-84AC-1C6B8AC52B00</object-id><label>Figures 36–43.</label><caption><p><bold>36, 37</bold> abdomen of <italic><tp:taxon-name><tp:taxon-name-part taxon-name-part-type="genus" reg="Serichlamys">Serichlamys</tp:taxon-name-part></tp:taxon-name></italic> males <bold>36</bold><italic><tp:taxon-name><tp:taxon-name-part taxon-name-part-type="genus" reg="Serichlamys">S.</tp:taxon-name-part><tp:taxon-name-part taxon-name-part-type="species" reg="trigonoides">trigonoides</tp:taxon-name-part></tp:taxon-name></italic> Reemer, sp. nov. holotype <bold>37</bold><italic><tp:taxon-name><tp:taxon-name-part taxon-name-part-type="genus" reg="Serichlamys">S.</tp:taxon-name-part><tp:taxon-name-part taxon-name-part-type="species" reg="mus">mus</tp:taxon-name-part></tp:taxon-name></italic> (Curran, 1936) specimen <ext-link xmlns:xlink="http://www.w3.org/1999/xlink" xlink:href="https://mbd-db.osu.edu/hol/search_results?&amp;search_type=fast&amp;q=USNMENT01866933" ext-link-type="uri" xlink:type="simple">USNMENT01866933</ext-link> (= MR1587) <bold>38, 39</bold> hind leg of <italic><tp:taxon-name><tp:taxon-name-part taxon-name-part-type="genus" reg="Serichlamys">Serichlamys</tp:taxon-name-part></tp:taxon-name></italic> males <bold>38</bold><italic><tp:taxon-name><tp:taxon-name-part taxon-name-part-type="genus" reg="Serichlamys">S.</tp:taxon-name-part><tp:taxon-name-part taxon-name-part-type="species" reg="xanthocnemia">xanthocnemia</tp:taxon-name-part></tp:taxon-name></italic> Reemer, sp. nov. holotype <bold>39</bold><italic><tp:taxon-name><tp:taxon-name-part taxon-name-part-type="genus" reg="Serichlamys">S.</tp:taxon-name-part><tp:taxon-name-part taxon-name-part-type="species" reg="simpliciphallus">simpliciphallus</tp:taxon-name-part></tp:taxon-name></italic> Reemer, sp. nov. holotype <bold>40–43</bold> antenna of <italic><tp:taxon-name><tp:taxon-name-part taxon-name-part-type="genus" reg="Serichlamys">Serichlamys</tp:taxon-name-part></tp:taxon-name></italic> males (note that shape of postpedicel may vary within species, with apex acute or rounded) <bold>40</bold><italic><tp:taxon-name><tp:taxon-name-part taxon-name-part-type="genus" reg="Serichlamys">S.</tp:taxon-name-part><tp:taxon-name-part taxon-name-part-type="species" reg="mus">mus</tp:taxon-name-part></tp:taxon-name></italic> (Curran, 1936) specimen MR1587 <bold>41</bold><italic><tp:taxon-name><tp:taxon-name-part taxon-name-part-type="genus" reg="Serichlamys">S.</tp:taxon-name-part><tp:taxon-name-part taxon-name-part-type="species" reg="spathulata">spathulata</tp:taxon-name-part></tp:taxon-name></italic> Reemer, sp. nov. holotype <bold>42</bold><italic><tp:taxon-name><tp:taxon-name-part taxon-name-part-type="genus" reg="Serichlamys">S.</tp:taxon-name-part><tp:taxon-name-part taxon-name-part-type="species" reg="serpentiphallus">serpentiphallus</tp:taxon-name-part></tp:taxon-name></italic> Reemer, sp. nov. holotype <bold>43</bold><italic><tp:taxon-name><tp:taxon-name-part taxon-name-part-type="genus" reg="Serichlamys">S.</tp:taxon-name-part><tp:taxon-name-part taxon-name-part-type="species" reg="simpliciphallus">simpliciphallus</tp:taxon-name-part></tp:taxon-name></italic> Reemer, sp. nov. holotype.</p></caption><graphic xmlns:xlink="http://www.w3.org/1999/xlink" xlink:href="zookeys-1243-051_article-132809__-g007.jpg" position="float" orientation="portrait" xlink:type="simple" id="oo_1359638.jpg"><uri content-type="original_file" xlink:type="simple">https://binary.pensoft.net/fig/1359638</uri></graphic></fig><fig id="F8" position="float" orientation="portrait"><object-id xmlns:xlink="http://www.w3.org/1999/xlink" content-type="doi" xlink:type="simple">10.3897/zookeys.1243.132809.figures44-49</object-id><object-id xmlns:xlink="http://www.w3.org/1999/xlink" content-type="arpha" xlink:type="simple">22DB1138-82A1-5D54-96C3-FD31DB0221AA</object-id><label>Figures 44–49.</label><caption><p>Tergite 2 of <italic><tp:taxon-name><tp:taxon-name-part taxon-name-part-type="genus" reg="Serichlamys">Serichlamys</tp:taxon-name-part></tp:taxon-name></italic>, posterodorsal view. White lines in lower half of figures indicate position of patches of grey microtrichia (vary with viewing angle and lighting to get good view on shiny and dull parts) <bold>44</bold><italic><tp:taxon-name><tp:taxon-name-part taxon-name-part-type="genus" reg="Serichlamys">S.</tp:taxon-name-part><tp:taxon-name-part taxon-name-part-type="species" reg="mus">mus</tp:taxon-name-part></tp:taxon-name></italic> (Curran, 1936) male, specimen MR1587 <bold>45</bold><italic><tp:taxon-name><tp:taxon-name-part taxon-name-part-type="genus" reg="Serichlamys">S.</tp:taxon-name-part><tp:taxon-name-part taxon-name-part-type="species" reg="mus">mus</tp:taxon-name-part></tp:taxon-name></italic> (Curran, 1936) female, specimen MR1606 <bold>46</bold><italic><tp:taxon-name><tp:taxon-name-part taxon-name-part-type="genus" reg="Serichlamys">S.</tp:taxon-name-part><tp:taxon-name-part taxon-name-part-type="species" reg="spathulata">spathulata</tp:taxon-name-part></tp:taxon-name></italic> Reemer, sp. nov. male, holotype <bold>47</bold><italic><tp:taxon-name><tp:taxon-name-part taxon-name-part-type="genus" reg="Serichlamys">S.</tp:taxon-name-part><tp:taxon-name-part taxon-name-part-type="species" reg="spathulata">spathulata</tp:taxon-name-part></tp:taxon-name></italic> Reemer, sp. nov. female, paratype <bold>48</bold><italic><tp:taxon-name><tp:taxon-name-part taxon-name-part-type="genus" reg="Serichlamys">S.</tp:taxon-name-part><tp:taxon-name-part taxon-name-part-type="species" reg="serpentiphallus">serpentiphallus</tp:taxon-name-part></tp:taxon-name></italic> Reemer, sp. nov. male, holotype <bold>49</bold><italic><tp:taxon-name><tp:taxon-name-part taxon-name-part-type="genus" reg="Serichlamys">S.</tp:taxon-name-part><tp:taxon-name-part taxon-name-part-type="species" reg="simpliciphallus">simpliciphallus</tp:taxon-name-part></tp:taxon-name></italic> Reemer, sp. nov. male, holotype.</p></caption><graphic xmlns:xlink="http://www.w3.org/1999/xlink" xlink:href="zookeys-1243-051_article-132809__-g008.jpg" position="float" orientation="portrait" xlink:type="simple" id="oo_1359639.jpg"><uri content-type="original_file" xlink:type="simple">https://binary.pensoft.net/fig/1359639</uri></graphic></fig><fig id="F9" position="float" orientation="portrait"><object-id xmlns:xlink="http://www.w3.org/1999/xlink" content-type="doi" xlink:type="simple">10.3897/zookeys.1243.132809.figures50-57</object-id><object-id xmlns:xlink="http://www.w3.org/1999/xlink" content-type="arpha" xlink:type="simple">072AE644-CE44-5F6B-9115-2B8C8382AD82</object-id><label>Figures 50–57.</label><caption><p>Scutellar calcars of <italic><tp:taxon-name><tp:taxon-name-part taxon-name-part-type="genus" reg="Serichlamys">Serichlamys</tp:taxon-name-part></tp:taxon-name></italic><bold>50</bold><italic><tp:taxon-name><tp:taxon-name-part taxon-name-part-type="genus" reg="Serichlamys">S.</tp:taxon-name-part><tp:taxon-name-part taxon-name-part-type="species" reg="mus">mus</tp:taxon-name-part></tp:taxon-name></italic> (Curran, 1936) male, holotype <bold>51</bold><italic><tp:taxon-name><tp:taxon-name-part taxon-name-part-type="genus" reg="Serichlamys">S.</tp:taxon-name-part><tp:taxon-name-part taxon-name-part-type="species" reg="spathulata">spathulata</tp:taxon-name-part></tp:taxon-name></italic> Reemer, sp. nov. holotype, male <bold>52</bold><italic><tp:taxon-name><tp:taxon-name-part taxon-name-part-type="genus" reg="Serichlamys">S.</tp:taxon-name-part><tp:taxon-name-part taxon-name-part-type="species" reg="spathulata">spathulata</tp:taxon-name-part></tp:taxon-name></italic> Reemer, sp. nov. female, paratype <bold>53</bold><italic><tp:taxon-name><tp:taxon-name-part taxon-name-part-type="genus" reg="Serichlamys">S.</tp:taxon-name-part><tp:taxon-name-part taxon-name-part-type="species" reg="serpentiphallus">serpentiphallus</tp:taxon-name-part></tp:taxon-name></italic> Reemer, sp. nov. male, holotype <bold>54</bold><italic><tp:taxon-name><tp:taxon-name-part taxon-name-part-type="genus" reg="Serichlamys">S.</tp:taxon-name-part><tp:taxon-name-part taxon-name-part-type="species" reg="serpentiphallus">serpentiphallus</tp:taxon-name-part></tp:taxon-name></italic> Reemer, sp. nov. male, paratype <bold>55</bold><italic><tp:taxon-name><tp:taxon-name-part taxon-name-part-type="genus" reg="Serichlamys">S.</tp:taxon-name-part><tp:taxon-name-part taxon-name-part-type="species" reg="serpentiphallus">serpentiphallus</tp:taxon-name-part></tp:taxon-name></italic> Reemer, sp. nov. male, paratype <bold>56</bold><italic><tp:taxon-name><tp:taxon-name-part taxon-name-part-type="genus" reg="Serichlamys">S.</tp:taxon-name-part><tp:taxon-name-part taxon-name-part-type="species" reg="simpliciphallus">simpliciphallus</tp:taxon-name-part></tp:taxon-name></italic> Reemer, sp. nov. male, holotype <bold>57</bold><italic><tp:taxon-name><tp:taxon-name-part taxon-name-part-type="genus" reg="Serichlamys">S.</tp:taxon-name-part><tp:taxon-name-part taxon-name-part-type="species" reg="simpliciphallus">simpliciphallus</tp:taxon-name-part></tp:taxon-name></italic> Reemer, sp. nov. male, paratype 1957 <named-content xmlns:xlink="http://www.w3.org/1999/xlink" content-type="dwc:institutional_code" xlink:title="Museu de Zoologia da Universidade de São Paulo" xlink:href="http://grbio.org/institution/museu-de-zoologia-da-universidade-de-sao-paulo" xlink:type="simple">MZUSP</named-content>.</p></caption><graphic xmlns:xlink="http://www.w3.org/1999/xlink" xlink:href="zookeys-1243-051_article-132809__-g009.jpg" position="float" orientation="portrait" xlink:type="simple" id="oo_1359640.jpg"><uri content-type="original_file" xlink:type="simple">https://binary.pensoft.net/fig/1359640</uri></graphic></fig><fig id="F26" position="float" orientation="portrait"><object-id xmlns:xlink="http://www.w3.org/1999/xlink" content-type="doi" xlink:type="simple">10.3897/zookeys.1243.132809.figures146-149</object-id><object-id xmlns:xlink="http://www.w3.org/1999/xlink" content-type="arpha" xlink:type="simple">88887789-FE21-5467-B55F-5218173A3F2F</object-id><label>Figures 146–149.</label><caption><p><italic><tp:taxon-name><tp:taxon-name-part taxon-name-part-type="genus" reg="Serichlamys">Serichlamys</tp:taxon-name-part></tp:taxon-name></italic> male genitalia (phallus grey-shaded) <bold>146</bold><italic><tp:taxon-name><tp:taxon-name-part taxon-name-part-type="genus" reg="Serichlamys">S.</tp:taxon-name-part><tp:taxon-name-part taxon-name-part-type="species" reg="mus">mus</tp:taxon-name-part></tp:taxon-name></italic> (Curran, 1936) coll. <named-content xmlns:xlink="http://www.w3.org/1999/xlink" content-type="dwc:institutional_code" xlink:title="National Museum of Natural History" xlink:href="http://grbio.org/institution/smithsonian-institution-national-museum-natural-history-0" xlink:type="simple">USNM</named-content>, <ext-link xmlns:xlink="http://www.w3.org/1999/xlink" xlink:href="https://mbd-db.osu.edu/hol/search_results?&amp;search_type=fast&amp;q=USNMENT01866933" ext-link-type="uri" xlink:type="simple">USNMENT01866933</ext-link><bold>147</bold><italic><tp:taxon-name><tp:taxon-name-part taxon-name-part-type="genus" reg="Serichlamys">S.</tp:taxon-name-part><tp:taxon-name-part taxon-name-part-type="species" reg="spathulata">spathulata</tp:taxon-name-part></tp:taxon-name></italic> Reemer, sp. nov. coll. <abbrev xmlns:xlink="http://www.w3.org/1999/xlink" xlink:title="John T. Smit, Utrecht" id="ABBRID0EJRAK" xlink:type="simple">JTS</abbrev>, specimen code MR598 <bold>148</bold><italic><tp:taxon-name><tp:taxon-name-part taxon-name-part-type="genus" reg="Serichlamys">S.</tp:taxon-name-part><tp:taxon-name-part taxon-name-part-type="species" reg="serpentiphallus">serpentiphallus</tp:taxon-name-part></tp:taxon-name></italic> Reemer, sp. nov. coll. <named-content xmlns:xlink="http://www.w3.org/1999/xlink" content-type="dwc:institutional_code" xlink:title="Naturalis Biodiversity Center" xlink:href="http://grbio.org/institution/naturalis-biodiversity-center" xlink:type="simple">RMNH</named-content>, specimen code MR381 <bold>149</bold><italic><tp:taxon-name><tp:taxon-name-part taxon-name-part-type="genus" reg="Serichlamys">S.</tp:taxon-name-part><tp:taxon-name-part taxon-name-part-type="species" reg="simpliciphallus">simpliciphallus</tp:taxon-name-part></tp:taxon-name></italic> Reemer, sp. nov. holotype.</p></caption><graphic xmlns:xlink="http://www.w3.org/1999/xlink" xlink:href="zookeys-1243-051_article-132809__-g026.jpg" position="float" orientation="portrait" xlink:type="simple" id="oo_1359657.jpg"><uri content-type="original_file" xlink:type="simple">https://binary.pensoft.net/fig/1359657</uri></graphic></fig></tp:treatment-sec></tp:taxon-treatment>
