# Supplementary material for: ﻿Revision of the Neotropical species of the hoverfly genus Serichlamys Curran, 1925 (Diptera, Syrphidae, Microdontinae)
Source: Zookeys. 2025 Jun 24;1243:51–106. doi: 10.3897/zookeys.1243.132809 (PMC12239028; doi:10.3897/zookeys.1243.132809)
Supplement: XML Treatment for Serichlamys simpliciphallus [file zookeys.1243.132809-treatment9.xml]

<!DOCTYPE tp:taxon-treatment
  PUBLIC "-//TaxonX//DTD Taxonomic Treatment Publishing DTD v0 20100105//EN" "tax-treatment-NSO.dtd">
<tp:taxon-treatment xmlns:tp="http://www.plazi.org/taxpub"><tp:treatment-meta><kwd-group><label>Taxon classification</label><kwd>
                <named-content content-type="kingdom">Animalia</named-content>
              </kwd><kwd>
                <named-content content-type="order">Diptera</named-content>
              </kwd><kwd>
                <named-content content-type="family">Syrphidae</named-content>
              </kwd></kwd-group><mixed-citation publication-type="journal"><person-group><name><surname>Reemer</surname><given-names>Menno</given-names></name><name><surname>Mengual</surname><given-names>Ximo</given-names></name></person-group><article-title>﻿Revision of the Neotropical species of the hoverfly genus <italic><tp:taxon-name><tp:taxon-name-part taxon-name-part-type="genus" reg="Serichlamys">Serichlamys</tp:taxon-name-part></tp:taxon-name></italic> Curran, 1925 (<tp:taxon-name><tp:taxon-name-part taxon-name-part-type="order">Diptera</tp:taxon-name-part></tp:taxon-name>, <tp:taxon-name><tp:taxon-name-part taxon-name-part-type="family">Syrphidae</tp:taxon-name-part></tp:taxon-name>, <tp:taxon-name><tp:taxon-name-part taxon-name-part-type="subfamily">Microdontinae</tp:taxon-name-part></tp:taxon-name>)</article-title><source>Zookeys</source><day>24</day><month>06</month><year>2025</year><volume>1243</volume><fpage>51</fpage><lpage>106</lpage><pub-id pub-id-type="doi">10.3897/zookeys.1243.132809</pub-id></mixed-citation></tp:treatment-meta><tp:nomenclature><label>﻿</label><tp:taxon-name>
              <object-id xmlns:xlink="http://www.w3.org/1999/xlink" content-type="arpha" xlink:type="simple">4CF2093C-EBB3-5962-9928-F7A395FF357F</object-id>
              <tp:taxon-name-part taxon-name-part-type="genus" reg="Serichlamys">Serichlamys</tp:taxon-name-part>
              <tp:taxon-name-part taxon-name-part-type="species" reg="simpliciphallus">simpliciphallus</tp:taxon-name-part>
              <object-id xmlns:xlink="http://www.w3.org/1999/xlink" content-type="zoobank" xlink:type="simple">https://zoobank.org/12E93A25-81BE-4094-9978-067E39480675</object-id>
            </tp:taxon-name><tp:taxon-authority>Reemer</tp:taxon-authority><tp:taxon-status xmlns:xlink="http://www.w3.org/1999/xlink" xlink:type="simple">sp. nov.</tp:taxon-status><xref ref-type="fig" rid="F7">Figs 39</xref><xref ref-type="fig" rid="F7">, 43</xref><xref ref-type="fig" rid="F9">, 56</xref><xref ref-type="fig" rid="F9">, 57</xref><xref ref-type="fig" rid="F18">, 103–106</xref><xref ref-type="fig" rid="F26">, 149</xref></tp:nomenclature><tp:treatment-sec sec-type="type material" id="SECID0E1DCI"><title>Type material.</title><p><bold><italic>Holotype</italic>.</bold> Brazil • 1 ♂, holotype of <italic><tp:taxon-name><tp:taxon-name-part taxon-name-part-type="genus" reg="Serichlamys">Serichlamys</tp:taxon-name-part><tp:taxon-name-part taxon-name-part-type="species" reg="simpliciphallus">simpliciphallus</tp:taxon-name-part></tp:taxon-name></italic> sp. nov.; São Paulo, Campos de Jordão; 28 Nov. 1957; K. Lenko leg.; <named-content xmlns:xlink="http://www.w3.org/1999/xlink" content-type="dwc:institutional_code" xlink:title="Museu de Zoologia da Universidade de São Paulo" xlink:href="http://grbio.org/institution/museu-de-zoologia-da-universidade-de-sao-paulo" xlink:type="simple">MZUSP</named-content>. Label 1: “Campos de Jordão // S. Pãulo BRASIL // 28.XI.1957 // K. Lenko leg.”; label 2: “<tp:taxon-name><tp:taxon-name-part taxon-name-part-type="genus" reg="Serichlamys">Serichlamys</tp:taxon-name-part></tp:taxon-name> sp. // Det. M. Reemer 2024 // Specimen code MR1588”. <bold><italic>Paratypes</italic>.</bold> Brazil • 1 ♂; São Paulo, Campos de Jordão; 19 Nov. 1957; K. Lenko leg.; <named-content xmlns:xlink="http://www.w3.org/1999/xlink" content-type="dwc:institutional_code" xlink:title="Museu de Zoologia da Universidade de São Paulo" xlink:href="http://grbio.org/institution/museu-de-zoologia-da-universidade-de-sao-paulo" xlink:type="simple">MZUSP</named-content> • 4 ♂; #; São Paulo, Campos de Jordão; 25 Nov. 1957; K. Lenko leg.; <named-content xmlns:xlink="http://www.w3.org/1999/xlink" content-type="dwc:institutional_code" xlink:title="Museu de Zoologia da Universidade de São Paulo" xlink:href="http://grbio.org/institution/museu-de-zoologia-da-universidade-de-sao-paulo" xlink:type="simple">MZUSP</named-content> • 1 ♂; Campos de Jordão; 26 Nov. 1957; K. Lenko leg.; <named-content xmlns:xlink="http://www.w3.org/1999/xlink" content-type="dwc:institutional_code" xlink:title="Museu de Zoologia da Universidade de São Paulo" xlink:href="http://grbio.org/institution/museu-de-zoologia-da-universidade-de-sao-paulo" xlink:type="simple">MZUSP</named-content> • 1 ♂; Campos de Jordão; 27 Nov. 1957; K. Lenko leg.; <named-content xmlns:xlink="http://www.w3.org/1999/xlink" content-type="dwc:institutional_code" xlink:title="Museu de Zoologia da Universidade de São Paulo" xlink:href="http://grbio.org/institution/museu-de-zoologia-da-universidade-de-sao-paulo" xlink:type="simple">MZUSP</named-content> • 3 ♂; Campos de Jordão; 28 Nov. 1957; K. Lenko leg.; <named-content xmlns:xlink="http://www.w3.org/1999/xlink" content-type="dwc:institutional_code" xlink:title="Museu de Zoologia da Universidade de São Paulo" xlink:href="http://grbio.org/institution/museu-de-zoologia-da-universidade-de-sao-paulo" xlink:type="simple">MZUSP</named-content> • 1 ♂; Campos de Jordão; 28 Nov. 1957; K. Lenko leg.; <named-content xmlns:xlink="http://www.w3.org/1999/xlink" content-type="dwc:institutional_code" xlink:title="Naturalis Biodiversity Center" xlink:href="http://grbio.org/institution/naturalis-biodiversity-center" xlink:type="simple">RMNH</named-content> • 1 ♂; Itatiaya, Macieiras; 1960 m asl; 11 Nov. 1933; J.F. Zikán leg; <named-content xmlns:xlink="http://www.w3.org/1999/xlink" content-type="dwc:institutional_code" xlink:title="Museu de Zoologia da Universidade de São Paulo" xlink:href="http://grbio.org/institution/museu-de-zoologia-da-universidade-de-sao-paulo" xlink:type="simple">MZUSP</named-content>.</p><fig id="F18" position="float" orientation="portrait"><object-id xmlns:xlink="http://www.w3.org/1999/xlink" content-type="doi" xlink:type="simple">10.3897/zookeys.1243.132809.figures103-106</object-id><object-id xmlns:xlink="http://www.w3.org/1999/xlink" content-type="arpha" xlink:type="simple">9BDD1895-0C68-59E3-BC3C-3031098A8062</object-id><label>Figures 103–106.</label><caption><p><italic><tp:taxon-name><tp:taxon-name-part taxon-name-part-type="genus" reg="Serichlamys">Serichlamys</tp:taxon-name-part><tp:taxon-name-part taxon-name-part-type="species" reg="simpliciphallus">simpliciphallus</tp:taxon-name-part></tp:taxon-name></italic> Reemer, sp. nov. male, holotype <bold>103</bold> habitus, dorsal <bold>104</bold> head, frontal <bold>105</bold> head, lateral <bold>106</bold> head, frontal.</p></caption><graphic xmlns:xlink="http://www.w3.org/1999/xlink" xlink:href="zookeys-1243-051_article-132809__-g018.jpg" position="float" orientation="portrait" xlink:type="simple" id="oo_1359649.jpg"><uri content-type="original_file" xlink:type="simple">https://binary.pensoft.net/fig/1359649</uri></graphic></fig></tp:treatment-sec><tp:treatment-sec sec-type="Additional specimens" id="SECID0E1GCI"><title>Additional specimens.</title><p>Brazil • 1 ♀; São Paulo, Campos de Jordão; 28 Nov. 1957; K. Lenko leg.; <named-content xmlns:xlink="http://www.w3.org/1999/xlink" content-type="dwc:institutional_code" xlink:title="Museu de Zoologia da Universidade de São Paulo" xlink:href="http://grbio.org/institution/museu-de-zoologia-da-universidade-de-sao-paulo" xlink:type="simple">MZUSP</named-content>.</p></tp:treatment-sec><tp:treatment-sec sec-type="description" id="SECID0EEHCI"><title>Description</title><p><bold>(based on holotype). Adult male</bold> Body size: 8 mm.</p><p><bold><italic>Head</italic>.</bold> Face occupying ~ 1/3 of head width in frontal view; shiny yellowish brown; white setulose. Gena yellow; white setulose. Oral margin laterally hardly produced. Frons brown; medially bare, laterally golden yellow setulose. Vertex brown; golden yellow setulose. Occiput brown except medially blackish; dorsal 1/2 golden yellow setulose, ventral 1/2 white setulose. Eye bare. Antenna orange-brown; antennal ratio as ~ 4:1:4.</p><p><bold><italic>Thorax</italic>.</bold> Scutum blackish with bronze sheen, margins brown; golden yellow setulose. Postpronotum and postalar callus brown; golden yellow setulose. Scutellum trapezoid, brown; golden yellow setulose; with two dorsoventrally flattened, spoon-shaped calcars as long as ~ 1/4 of scutellar length. Pleura brown. Anepisternum with shallow sulcus; golden yellow setulose anterodorsally and posterodorsally, widely bare medially and ventrally. Anepimeron golden yellow setulose. Katepisternum with patch of white setulae dorsally and a few white setulae ventrally. Katatergite long microtrichose, anatergite short microtrichose. Calypter and halter pale yellow.</p><p>Wing: hyaline; microtrichose, except bare on most of cell br (only microtrichose along vena spuria), posterobasal 1/5 of cell bm, anterobasal 1/5 of cell cup, and basomedian 2/5 of alula.</p><p>Legs: pale brown, with femora and hind metatarsus somewhat darker; yellow to white setulose. Coxae and trochanters brown; yellow to white setulose.</p><p><bold><italic>Abdomen</italic>.</bold> Tergites dark brown, except lateral margins and posterior margins of tergites 3 and 4 paler brown. Tergite 1 yellowish setulose. Tergite 2 with three large patches of grey microtrichiae, with narrow shiny parts in between; medially white setulose, laterally yellow setulose. Tergite 3 dull on most of surface, with lateral and posterior margins shiny; black setulose on dull parts, yellowish white setulose on shiny parts. Tergite 4 semi-shiny; golden yellow setulose laterally and posteriorly, black setulose anteriorly and medially. Sternites yellowish brown; yellowish white setulose. Genitalia as in Fig. <xref ref-type="fig" rid="F26">149</xref>.</p><p><bold>Female.</bold> One female (see Additional specimens) probably belonging to this species was collected at the same site and date as one of the male paratypes. Apart from usual sexual dimorphism, no important differences were noted.</p></tp:treatment-sec><tp:treatment-sec sec-type="diagnosis" id="SECID0ELICI"><title>Diagnosis.</title><p>Body length: male 8–8.5 mm (<italic>n</italic> = 12), female 9 mm (<italic>n</italic> = 1). Together with <italic><tp:taxon-name><tp:taxon-name-part taxon-name-part-type="genus" reg="Serichlamys">S.</tp:taxon-name-part><tp:taxon-name-part taxon-name-part-type="species" reg="serpentiphallus">serpentiphallus</tp:taxon-name-part></tp:taxon-name></italic> Reemer, sp. nov. and <italic><tp:taxon-name><tp:taxon-name-part taxon-name-part-type="genus" reg="Serichlamys">S.</tp:taxon-name-part><tp:taxon-name-part taxon-name-part-type="species" reg="spathulata">spathulata</tp:taxon-name-part></tp:taxon-name></italic> Reemer, sp. nov., this species belongs to a group of three species of which most (not all!) specimens have dorsoventrally flattened, spoon-shaped calcars on the scutellum (Figs <xref ref-type="fig" rid="F9">51–57</xref>). From <italic><tp:taxon-name><tp:taxon-name-part taxon-name-part-type="genus" reg="Serichlamys">S.</tp:taxon-name-part><tp:taxon-name-part taxon-name-part-type="species" reg="spathulata">spathulata</tp:taxon-name-part></tp:taxon-name></italic> Reemer, sp. nov. it differs by presence of separate patches of microtrichia on tergite 2 (Fig. <xref ref-type="fig" rid="F8">48</xref>), the brown postpedicel, and the structure of the male genitalia (Fig. <xref ref-type="fig" rid="F26">149</xref>). From <italic><tp:taxon-name><tp:taxon-name-part taxon-name-part-type="genus" reg="Serichlamys">S.</tp:taxon-name-part><tp:taxon-name-part taxon-name-part-type="species" reg="simpliciphallus">simpliciphallus</tp:taxon-name-part></tp:taxon-name></italic> Reemer, sp. nov. this species can only be reliably distinguished by the structure of the male genitalia, most notably the shape of the phallus: S-shaped in <italic><tp:taxon-name><tp:taxon-name-part taxon-name-part-type="genus" reg="Serichlamys">S.</tp:taxon-name-part><tp:taxon-name-part taxon-name-part-type="species" reg="serpentiphallus">serpentiphallus</tp:taxon-name-part></tp:taxon-name></italic> Reemer, sp. nov., straight in <italic><tp:taxon-name><tp:taxon-name-part taxon-name-part-type="genus" reg="Serichlamys">S.</tp:taxon-name-part><tp:taxon-name-part taxon-name-part-type="species" reg="simpliciphallus">simpliciphallus</tp:taxon-name-part></tp:taxon-name></italic> Reemer, sp. nov. Other characters, such as colouration of integument and setulosity, as well as distribution of microtrichia on the tergites, were found to be too variable among the studied specimens. Females are undistinguishable from <italic><tp:taxon-name><tp:taxon-name-part taxon-name-part-type="genus" reg="Serichlamys">S.</tp:taxon-name-part><tp:taxon-name-part taxon-name-part-type="species" reg="serpentiphallus">serpentiphallus</tp:taxon-name-part></tp:taxon-name></italic> Reemer, sp. nov. at present.</p></tp:treatment-sec><tp:treatment-sec sec-type="Molecular data" id="SECID0EOLCI"><title>Molecular data.</title><p>An unidentified female specimen from Estação Biológica de Boracéia (Salesópolis, Sao Paulo, Brazil; CNC1059093; GenBank <ext-link xmlns:xlink="http://www.w3.org/1999/xlink" xlink:href="PQ629019" ext-link-type="gen" xlink:type="simple">PQ629019</ext-link>) possibly belongs to <italic><tp:taxon-name><tp:taxon-name-part taxon-name-part-type="genus" reg="Serichlamys">S.</tp:taxon-name-part><tp:taxon-name-part taxon-name-part-type="species" reg="simpliciphallus">simpliciphallus</tp:taxon-name-part></tp:taxon-name></italic>. Its DNA barcode clusters with the sequences of <italic><tp:taxon-name><tp:taxon-name-part taxon-name-part-type="genus" reg="Serichlamys">S.</tp:taxon-name-part><tp:taxon-name-part taxon-name-part-type="species" reg="spathulata">spathulata</tp:taxon-name-part></tp:taxon-name></italic> Reemer, sp. nov. (<abbrev xmlns:xlink="http://www.w3.org/1999/xlink" xlink:title="Bootstrap support values" id="ABBRID0EPMCI" xlink:type="simple">BS</abbrev> = 100).</p></tp:treatment-sec><tp:treatment-sec sec-type="etymology" id="SECID0ETMCI"><title>Etymology.</title><p>The name <italic>simpliciphallus</italic> is a noun composed of the Latin words <italic>simplex</italic> (simplicity) and <italic>phallus</italic> (phallus). It refers to the ‘simple’ shaped phallus of the male of this species, in contrast with the otherwise morphologically very similar <italic><tp:taxon-name><tp:taxon-name-part taxon-name-part-type="genus" reg="Serichlamys">S.</tp:taxon-name-part><tp:taxon-name-part taxon-name-part-type="species" reg="serpentiphallus">serpentiphallus</tp:taxon-name-part></tp:taxon-name></italic>.</p></tp:treatment-sec><tp:treatment-sec sec-type="distribution" id="SECID0EKNCI"><title>Distribution.</title><p>This species is only known from the Brazilian State of São Paulo.</p></tp:treatment-sec><tp:treatment-sec><!--Section generated to contain objects referenced in tp:taxon-treatment.--><fig id="F7" position="float" orientation="portrait"><object-id xmlns:xlink="http://www.w3.org/1999/xlink" content-type="doi" xlink:type="simple">10.3897/zookeys.1243.132809.figures36-43</object-id><object-id xmlns:xlink="http://www.w3.org/1999/xlink" content-type="arpha" xlink:type="simple">3A1A1423-81D6-5CFC-84AC-1C6B8AC52B00</object-id><label>Figures 36–43.</label><caption><p><bold>36, 37</bold> abdomen of <italic><tp:taxon-name><tp:taxon-name-part taxon-name-part-type="genus" reg="Serichlamys">Serichlamys</tp:taxon-name-part></tp:taxon-name></italic> males <bold>36</bold><italic><tp:taxon-name><tp:taxon-name-part taxon-name-part-type="genus" reg="Serichlamys">S.</tp:taxon-name-part><tp:taxon-name-part taxon-name-part-type="species" reg="trigonoides">trigonoides</tp:taxon-name-part></tp:taxon-name></italic> Reemer, sp. nov. holotype <bold>37</bold><italic><tp:taxon-name><tp:taxon-name-part taxon-name-part-type="genus" reg="Serichlamys">S.</tp:taxon-name-part><tp:taxon-name-part taxon-name-part-type="species" reg="mus">mus</tp:taxon-name-part></tp:taxon-name></italic> (Curran, 1936) specimen <ext-link xmlns:xlink="http://www.w3.org/1999/xlink" xlink:href="https://mbd-db.osu.edu/hol/search_results?&amp;search_type=fast&amp;q=USNMENT01866933" ext-link-type="uri" xlink:type="simple">USNMENT01866933</ext-link> (= MR1587) <bold>38, 39</bold> hind leg of <italic><tp:taxon-name><tp:taxon-name-part taxon-name-part-type="genus" reg="Serichlamys">Serichlamys</tp:taxon-name-part></tp:taxon-name></italic> males <bold>38</bold><italic><tp:taxon-name><tp:taxon-name-part taxon-name-part-type="genus" reg="Serichlamys">S.</tp:taxon-name-part><tp:taxon-name-part taxon-name-part-type="species" reg="xanthocnemia">xanthocnemia</tp:taxon-name-part></tp:taxon-name></italic> Reemer, sp. nov. holotype <bold>39</bold><italic><tp:taxon-name><tp:taxon-name-part taxon-name-part-type="genus" reg="Serichlamys">S.</tp:taxon-name-part><tp:taxon-name-part taxon-name-part-type="species" reg="simpliciphallus">simpliciphallus</tp:taxon-name-part></tp:taxon-name></italic> Reemer, sp. nov. holotype <bold>40–43</bold> antenna of <italic><tp:taxon-name><tp:taxon-name-part taxon-name-part-type="genus" reg="Serichlamys">Serichlamys</tp:taxon-name-part></tp:taxon-name></italic> males (note that shape of postpedicel may vary within species, with apex acute or rounded) <bold>40</bold><italic><tp:taxon-name><tp:taxon-name-part taxon-name-part-type="genus" reg="Serichlamys">S.</tp:taxon-name-part><tp:taxon-name-part taxon-name-part-type="species" reg="mus">mus</tp:taxon-name-part></tp:taxon-name></italic> (Curran, 1936) specimen MR1587 <bold>41</bold><italic><tp:taxon-name><tp:taxon-name-part taxon-name-part-type="genus" reg="Serichlamys">S.</tp:taxon-name-part><tp:taxon-name-part taxon-name-part-type="species" reg="spathulata">spathulata</tp:taxon-name-part></tp:taxon-name></italic> Reemer, sp. nov. holotype <bold>42</bold><italic><tp:taxon-name><tp:taxon-name-part taxon-name-part-type="genus" reg="Serichlamys">S.</tp:taxon-name-part><tp:taxon-name-part taxon-name-part-type="species" reg="serpentiphallus">serpentiphallus</tp:taxon-name-part></tp:taxon-name></italic> Reemer, sp. nov. holotype <bold>43</bold><italic><tp:taxon-name><tp:taxon-name-part taxon-name-part-type="genus" reg="Serichlamys">S.</tp:taxon-name-part><tp:taxon-name-part taxon-name-part-type="species" reg="simpliciphallus">simpliciphallus</tp:taxon-name-part></tp:taxon-name></italic> Reemer, sp. nov. holotype.</p></caption><graphic xmlns:xlink="http://www.w3.org/1999/xlink" xlink:href="zookeys-1243-051_article-132809__-g007.jpg" position="float" orientation="portrait" xlink:type="simple" id="oo_1359638.jpg"><uri content-type="original_file" xlink:type="simple">https://binary.pensoft.net/fig/1359638</uri></graphic></fig><fig id="F9" position="float" orientation="portrait"><object-id xmlns:xlink="http://www.w3.org/1999/xlink" content-type="doi" xlink:type="simple">10.3897/zookeys.1243.132809.figures50-57</object-id><object-id xmlns:xlink="http://www.w3.org/1999/xlink" content-type="arpha" xlink:type="simple">072AE644-CE44-5F6B-9115-2B8C8382AD82</object-id><label>Figures 50–57.</label><caption><p>Scutellar calcars of <italic><tp:taxon-name><tp:taxon-name-part taxon-name-part-type="genus" reg="Serichlamys">Serichlamys</tp:taxon-name-part></tp:taxon-name></italic><bold>50</bold><italic><tp:taxon-name><tp:taxon-name-part taxon-name-part-type="genus" reg="Serichlamys">S.</tp:taxon-name-part><tp:taxon-name-part taxon-name-part-type="species" reg="mus">mus</tp:taxon-name-part></tp:taxon-name></italic> (Curran, 1936) male, holotype <bold>51</bold><italic><tp:taxon-name><tp:taxon-name-part taxon-name-part-type="genus" reg="Serichlamys">S.</tp:taxon-name-part><tp:taxon-name-part taxon-name-part-type="species" reg="spathulata">spathulata</tp:taxon-name-part></tp:taxon-name></italic> Reemer, sp. nov. holotype, male <bold>52</bold><italic><tp:taxon-name><tp:taxon-name-part taxon-name-part-type="genus" reg="Serichlamys">S.</tp:taxon-name-part><tp:taxon-name-part taxon-name-part-type="species" reg="spathulata">spathulata</tp:taxon-name-part></tp:taxon-name></italic> Reemer, sp. nov. female, paratype <bold>53</bold><italic><tp:taxon-name><tp:taxon-name-part taxon-name-part-type="genus" reg="Serichlamys">S.</tp:taxon-name-part><tp:taxon-name-part taxon-name-part-type="species" reg="serpentiphallus">serpentiphallus</tp:taxon-name-part></tp:taxon-name></italic> Reemer, sp. nov. male, holotype <bold>54</bold><italic><tp:taxon-name><tp:taxon-name-part taxon-name-part-type="genus" reg="Serichlamys">S.</tp:taxon-name-part><tp:taxon-name-part taxon-name-part-type="species" reg="serpentiphallus">serpentiphallus</tp:taxon-name-part></tp:taxon-name></italic> Reemer, sp. nov. male, paratype <bold>55</bold><italic><tp:taxon-name><tp:taxon-name-part taxon-name-part-type="genus" reg="Serichlamys">S.</tp:taxon-name-part><tp:taxon-name-part taxon-name-part-type="species" reg="serpentiphallus">serpentiphallus</tp:taxon-name-part></tp:taxon-name></italic> Reemer, sp. nov. male, paratype <bold>56</bold><italic><tp:taxon-name><tp:taxon-name-part taxon-name-part-type="genus" reg="Serichlamys">S.</tp:taxon-name-part><tp:taxon-name-part taxon-name-part-type="species" reg="simpliciphallus">simpliciphallus</tp:taxon-name-part></tp:taxon-name></italic> Reemer, sp. nov. male, holotype <bold>57</bold><italic><tp:taxon-name><tp:taxon-name-part taxon-name-part-type="genus" reg="Serichlamys">S.</tp:taxon-name-part><tp:taxon-name-part taxon-name-part-type="species" reg="simpliciphallus">simpliciphallus</tp:taxon-name-part></tp:taxon-name></italic> Reemer, sp. nov. male, paratype 1957 <named-content xmlns:xlink="http://www.w3.org/1999/xlink" content-type="dwc:institutional_code" xlink:title="Museu de Zoologia da Universidade de São Paulo" xlink:href="http://grbio.org/institution/museu-de-zoologia-da-universidade-de-sao-paulo" xlink:type="simple">MZUSP</named-content>.</p></caption><graphic xmlns:xlink="http://www.w3.org/1999/xlink" xlink:href="zookeys-1243-051_article-132809__-g009.jpg" position="float" orientation="portrait" xlink:type="simple" id="oo_1359640.jpg"><uri content-type="original_file" xlink:type="simple">https://binary.pensoft.net/fig/1359640</uri></graphic></fig><fig id="F26" position="float" orientation="portrait"><object-id xmlns:xlink="http://www.w3.org/1999/xlink" content-type="doi" xlink:type="simple">10.3897/zookeys.1243.132809.figures146-149</object-id><object-id xmlns:xlink="http://www.w3.org/1999/xlink" content-type="arpha" xlink:type="simple">88887789-FE21-5467-B55F-5218173A3F2F</object-id><label>Figures 146–149.</label><caption><p><italic><tp:taxon-name><tp:taxon-name-part taxon-name-part-type="genus" reg="Serichlamys">Serichlamys</tp:taxon-name-part></tp:taxon-name></italic> male genitalia (phallus grey-shaded) <bold>146</bold><italic><tp:taxon-name><tp:taxon-name-part taxon-name-part-type="genus" reg="Serichlamys">S.</tp:taxon-name-part><tp:taxon-name-part taxon-name-part-type="species" reg="mus">mus</tp:taxon-name-part></tp:taxon-name></italic> (Curran, 1936) coll. <named-content xmlns:xlink="http://www.w3.org/1999/xlink" content-type="dwc:institutional_code" xlink:title="National Museum of Natural History" xlink:href="http://grbio.org/institution/smithsonian-institution-national-museum-natural-history-0" xlink:type="simple">USNM</named-content>, <ext-link xmlns:xlink="http://www.w3.org/1999/xlink" xlink:href="https://mbd-db.osu.edu/hol/search_results?&amp;search_type=fast&amp;q=USNMENT01866933" ext-link-type="uri" xlink:type="simple">USNMENT01866933</ext-link><bold>147</bold><italic><tp:taxon-name><tp:taxon-name-part taxon-name-part-type="genus" reg="Serichlamys">S.</tp:taxon-name-part><tp:taxon-name-part taxon-name-part-type="species" reg="spathulata">spathulata</tp:taxon-name-part></tp:taxon-name></italic> Reemer, sp. nov. coll. <abbrev xmlns:xlink="http://www.w3.org/1999/xlink" xlink:title="John T. Smit, Utrecht" id="ABBRID0EJRAK" xlink:type="simple">JTS</abbrev>, specimen code MR598 <bold>148</bold><italic><tp:taxon-name><tp:taxon-name-part taxon-name-part-type="genus" reg="Serichlamys">S.</tp:taxon-name-part><tp:taxon-name-part taxon-name-part-type="species" reg="serpentiphallus">serpentiphallus</tp:taxon-name-part></tp:taxon-name></italic> Reemer, sp. nov. coll. <named-content xmlns:xlink="http://www.w3.org/1999/xlink" content-type="dwc:institutional_code" xlink:title="Naturalis Biodiversity Center" xlink:href="http://grbio.org/institution/naturalis-biodiversity-center" xlink:type="simple">RMNH</named-content>, specimen code MR381 <bold>149</bold><italic><tp:taxon-name><tp:taxon-name-part taxon-name-part-type="genus" reg="Serichlamys">S.</tp:taxon-name-part><tp:taxon-name-part taxon-name-part-type="species" reg="simpliciphallus">simpliciphallus</tp:taxon-name-part></tp:taxon-name></italic> Reemer, sp. nov. holotype.</p></caption><graphic xmlns:xlink="http://www.w3.org/1999/xlink" xlink:href="zookeys-1243-051_article-132809__-g026.jpg" position="float" orientation="portrait" xlink:type="simple" id="oo_1359657.jpg"><uri content-type="original_file" xlink:type="simple">https://binary.pensoft.net/fig/1359657</uri></graphic></fig><fig id="F8" position="float" orientation="portrait"><object-id xmlns:xlink="http://www.w3.org/1999/xlink" content-type="doi" xlink:type="simple">10.3897/zookeys.1243.132809.figures44-49</object-id><object-id xmlns:xlink="http://www.w3.org/1999/xlink" content-type="arpha" xlink:type="simple">22DB1138-82A1-5D54-96C3-FD31DB0221AA</object-id><label>Figures 44–49.</label><caption><p>Tergite 2 of <italic><tp:taxon-name><tp:taxon-name-part taxon-name-part-type="genus" reg="Serichlamys">Serichlamys</tp:taxon-name-part></tp:taxon-name></italic>, posterodorsal view. White lines in lower half of figures indicate position of patches of grey microtrichia (vary with viewing angle and lighting to get good view on shiny and dull parts) <bold>44</bold><italic><tp:taxon-name><tp:taxon-name-part taxon-name-part-type="genus" reg="Serichlamys">S.</tp:taxon-name-part><tp:taxon-name-part taxon-name-part-type="species" reg="mus">mus</tp:taxon-name-part></tp:taxon-name></italic> (Curran, 1936) male, specimen MR1587 <bold>45</bold><italic><tp:taxon-name><tp:taxon-name-part taxon-name-part-type="genus" reg="Serichlamys">S.</tp:taxon-name-part><tp:taxon-name-part taxon-name-part-type="species" reg="mus">mus</tp:taxon-name-part></tp:taxon-name></italic> (Curran, 1936) female, specimen MR1606 <bold>46</bold><italic><tp:taxon-name><tp:taxon-name-part taxon-name-part-type="genus" reg="Serichlamys">S.</tp:taxon-name-part><tp:taxon-name-part taxon-name-part-type="species" reg="spathulata">spathulata</tp:taxon-name-part></tp:taxon-name></italic> Reemer, sp. nov. male, holotype <bold>47</bold><italic><tp:taxon-name><tp:taxon-name-part taxon-name-part-type="genus" reg="Serichlamys">S.</tp:taxon-name-part><tp:taxon-name-part taxon-name-part-type="species" reg="spathulata">spathulata</tp:taxon-name-part></tp:taxon-name></italic> Reemer, sp. nov. female, paratype <bold>48</bold><italic><tp:taxon-name><tp:taxon-name-part taxon-name-part-type="genus" reg="Serichlamys">S.</tp:taxon-name-part><tp:taxon-name-part taxon-name-part-type="species" reg="serpentiphallus">serpentiphallus</tp:taxon-name-part></tp:taxon-name></italic> Reemer, sp. nov. male, holotype <bold>49</bold><italic><tp:taxon-name><tp:taxon-name-part taxon-name-part-type="genus" reg="Serichlamys">S.</tp:taxon-name-part><tp:taxon-name-part taxon-name-part-type="species" reg="simpliciphallus">simpliciphallus</tp:taxon-name-part></tp:taxon-name></italic> Reemer, sp. nov. male, holotype.</p></caption><graphic xmlns:xlink="http://www.w3.org/1999/xlink" xlink:href="zookeys-1243-051_article-132809__-g008.jpg" position="float" orientation="portrait" xlink:type="simple" id="oo_1359639.jpg"><uri content-type="original_file" xlink:type="simple">https://binary.pensoft.net/fig/1359639</uri></graphic></fig></tp:treatment-sec></tp:taxon-treatment>
