# Supplementary material for: ﻿Revision of the Neotropical species of the hoverfly genus Serichlamys Curran, 1925 (Diptera, Syrphidae, Microdontinae)
Source: Zookeys. 2025 Jun 24;1243:51–106. doi: 10.3897/zookeys.1243.132809 (PMC12239028; doi:10.3897/zookeys.1243.132809)
Supplement: XML Treatment for Serichlamys spathulata [file zookeys.1243.132809-treatment10.xml]

<!DOCTYPE tp:taxon-treatment
  PUBLIC "-//TaxonX//DTD Taxonomic Treatment Publishing DTD v0 20100105//EN" "tax-treatment-NSO.dtd">
<tp:taxon-treatment xmlns:tp="http://www.plazi.org/taxpub"><tp:treatment-meta><kwd-group><label>Taxon classification</label><kwd>
                <named-content content-type="kingdom">Animalia</named-content>
              </kwd><kwd>
                <named-content content-type="order">Diptera</named-content>
              </kwd><kwd>
                <named-content content-type="family">Syrphidae</named-content>
              </kwd></kwd-group><mixed-citation publication-type="journal"><person-group><name><surname>Reemer</surname><given-names>Menno</given-names></name><name><surname>Mengual</surname><given-names>Ximo</given-names></name></person-group><article-title>﻿Revision of the Neotropical species of the hoverfly genus <italic><tp:taxon-name><tp:taxon-name-part taxon-name-part-type="genus" reg="Serichlamys">Serichlamys</tp:taxon-name-part></tp:taxon-name></italic> Curran, 1925 (<tp:taxon-name><tp:taxon-name-part taxon-name-part-type="order">Diptera</tp:taxon-name-part></tp:taxon-name>, <tp:taxon-name><tp:taxon-name-part taxon-name-part-type="family">Syrphidae</tp:taxon-name-part></tp:taxon-name>, <tp:taxon-name><tp:taxon-name-part taxon-name-part-type="subfamily">Microdontinae</tp:taxon-name-part></tp:taxon-name>)</article-title><source>Zookeys</source><day>24</day><month>06</month><year>2025</year><volume>1243</volume><fpage>51</fpage><lpage>106</lpage><pub-id pub-id-type="doi">10.3897/zookeys.1243.132809</pub-id></mixed-citation></tp:treatment-meta><tp:nomenclature><label>﻿</label><tp:taxon-name>
              <object-id xmlns:xlink="http://www.w3.org/1999/xlink" content-type="arpha" xlink:type="simple">18325362-0AEB-5D2C-BD5B-963BE2084F3E</object-id>
              <tp:taxon-name-part taxon-name-part-type="genus" reg="Serichlamys">Serichlamys</tp:taxon-name-part>
              <tp:taxon-name-part taxon-name-part-type="species" reg="spathulata">spathulata</tp:taxon-name-part>
              <object-id xmlns:xlink="http://www.w3.org/1999/xlink" content-type="zoobank" xlink:type="simple">https://zoobank.org/4DDBAC1F-8703-4089-8554-DB7A0913C2EC</object-id>
            </tp:taxon-name><tp:taxon-authority>Reemer</tp:taxon-authority><tp:taxon-status xmlns:xlink="http://www.w3.org/1999/xlink" xlink:type="simple">sp. nov.</tp:taxon-status><xref ref-type="fig" rid="F7">Figs 41</xref><xref ref-type="fig" rid="F8">, 46</xref><xref ref-type="fig" rid="F8">, 47</xref><xref ref-type="fig" rid="F9">, 51</xref><xref ref-type="fig" rid="F9">, 52</xref><xref ref-type="fig" rid="F19">, 107–112</xref><xref ref-type="fig" rid="F26">, 147</xref></tp:nomenclature><tp:treatment-sec sec-type="type material" id="SECID0EVPCI"><title>Type material.</title><p><bold><italic>Holotype</italic>.</bold> Brazil • 1 ♂, holotype of <italic><tp:taxon-name><tp:taxon-name-part taxon-name-part-type="genus" reg="Serichlamys">Serichlamys</tp:taxon-name-part><tp:taxon-name-part taxon-name-part-type="species" reg="spathulata">spathulata</tp:taxon-name-part></tp:taxon-name></italic> sp. nov.; São Paulo, Salesópolis, Estação Biológica de Boracéia; <named-content xmlns:xlink="http://www.w3.org/1999/xlink" content-type="dwc:verbatimCoordinates" xlink:type="simple"><named-content content-type="geo-json" specific-use="{&#34;type&#34;:&#34;Point&#34;,&#34;coordinates&#34;:[-43.890833,-23.652778]}" id="NCID0EOQCI" xlink:type="simple">23.652778°S, 43.890833°W</named-content></named-content>; 26 Nov. 2016; Amorim leg.; <named-content xmlns:xlink="http://www.w3.org/1999/xlink" content-type="dwc:institutional_code" xlink:title="Canadian National Collection of Insects, Arachnids and Nematodes" xlink:href="http://grbio.org/institution/canadian-national-collection-insects-arachnids-and-nematodes" xlink:type="simple">CNC</named-content> [CNC1059091]. Label 1: “Brazil: Sao Paulo // Salésopolis, Estação // Biológica de Boracéia base // <named-content xmlns:xlink="http://www.w3.org/1999/xlink" content-type="dwc:verbatimCoordinates" xlink:type="simple"><named-content content-type="geo-json" specific-use="{&#34;type&#34;:&#34;Point&#34;,&#34;coordinates&#34;:[-43.890833,-23.652778]}" id="NCID0E1QCI" xlink:type="simple">23.652778° S 43.890833° W</named-content></named-content> // 26.xi.2016. Amorim &amp; eq // coll. Malaise trap // CNC1059091”; GenBank accession no. <ext-link xmlns:xlink="http://www.w3.org/1999/xlink" xlink:href="PQ629007" ext-link-type="gen" xlink:type="simple">PQ629007</ext-link>. <bold><italic>Paratypes</italic>.</bold> Brazil • 3 ♂ with same label data as holotype except <named-content xmlns:xlink="http://www.w3.org/1999/xlink" content-type="dwc:institutional_code" xlink:title="Canadian National Collection of Insects, Arachnids and Nematodes" xlink:href="http://grbio.org/institution/canadian-national-collection-insects-arachnids-and-nematodes" xlink:type="simple">CNC</named-content> specimen codes as follows: CNC1059088, CNC1059089, CNC1059090; GenBank accession no. <ext-link xmlns:xlink="http://www.w3.org/1999/xlink" xlink:href="PQ629010" ext-link-type="gen" xlink:type="simple">PQ629010</ext-link>, <ext-link xmlns:xlink="http://www.w3.org/1999/xlink" xlink:href="PQ629014" ext-link-type="gen" xlink:type="simple">PQ629014</ext-link>, <ext-link xmlns:xlink="http://www.w3.org/1999/xlink" xlink:href="PQ629003" ext-link-type="gen" xlink:type="simple">PQ629003</ext-link> • 1 ♂; Paraná, S. José Pinhais, Ser. Mar. Br 277 Km54; 24 Nov. 1986; Lev. Ent. Profaupar leg.; <abbrev xmlns:xlink="http://www.w3.org/1999/xlink" xlink:title="John T. Smit, Utrecht" id="ABBRID0E2RCI" xlink:type="simple">JTS</abbrev> [M. Reemer specimen code MR598] • 1 ♂; São Paulo, Campos do Jordão; Dec. 1945; <named-content xmlns:xlink="http://www.w3.org/1999/xlink" content-type="dwc:institutional_code" xlink:title="Museu de Zoologia da Universidade de São Paulo" xlink:href="http://grbio.org/institution/museu-de-zoologia-da-universidade-de-sao-paulo" xlink:type="simple">MZUSP</named-content> • 3 ♂ 1 ♀; São Paulo, Campos do Jordão; Dec. 1955; <named-content xmlns:xlink="http://www.w3.org/1999/xlink" content-type="dwc:institutional_code" xlink:title="Museu de Zoologia da Universidade de São Paulo" xlink:href="http://grbio.org/institution/museu-de-zoologia-da-universidade-de-sao-paulo" xlink:type="simple">MZUSP</named-content> • 1 ♂; São Paulo, Campos do Jordão; Dec. 1955; <named-content xmlns:xlink="http://www.w3.org/1999/xlink" content-type="dwc:institutional_code" xlink:title="Naturalis Biodiversity Center" xlink:href="http://grbio.org/institution/naturalis-biodiversity-center" xlink:type="simple">RMNH</named-content>.</p><fig id="F19" position="float" orientation="portrait"><object-id xmlns:xlink="http://www.w3.org/1999/xlink" content-type="doi" xlink:type="simple">10.3897/zookeys.1243.132809.figures107-112</object-id><object-id xmlns:xlink="http://www.w3.org/1999/xlink" content-type="arpha" xlink:type="simple">5584FD39-BE3B-52C9-BF51-DA96CF5FB7E0</object-id><label>Figures 107–112.</label><caption><p><italic><tp:taxon-name><tp:taxon-name-part taxon-name-part-type="genus" reg="Serichlamys">Serichlamys</tp:taxon-name-part><tp:taxon-name-part taxon-name-part-type="species" reg="spathulata">spathulata</tp:taxon-name-part></tp:taxon-name></italic> Reemer, sp. nov. male, holotype <bold>107</bold> habitus, dorsal <bold>108</bold> habitus, lateral <bold>109</bold> head, frontal <bold>110</bold> head, lateral <bold>111</bold> head, dorsal <bold>112</bold><italic><tp:taxon-name><tp:taxon-name-part taxon-name-part-type="genus" reg="Serichlamys">Serichlamys</tp:taxon-name-part><tp:taxon-name-part taxon-name-part-type="species" reg="spathulata">spathulata</tp:taxon-name-part></tp:taxon-name></italic> Reemer, sp. nov. female, paratype: habitus, dorsal.</p></caption><graphic xmlns:xlink="http://www.w3.org/1999/xlink" xlink:href="zookeys-1243-051_article-132809__-g019.jpg" position="float" orientation="portrait" xlink:type="simple" id="oo_1359650.jpg"><uri content-type="original_file" xlink:type="simple">https://binary.pensoft.net/fig/1359650</uri></graphic></fig></tp:treatment-sec><tp:treatment-sec sec-type="Additional specimens" id="SECID0E1TCI"><title>Additional specimens.</title><p>Brazil • 1 ♀; São Paulo, São Luis do Paraitinga, PESM, Núcleo Sta. Virginia; <named-content xmlns:xlink="http://www.w3.org/1999/xlink" content-type="dwc:verbatimCoordinates" xlink:type="simple"><named-content content-type="geo-json" specific-use="{&#34;type&#34;:&#34;Point&#34;,&#34;coordinates&#34;:[-45.094000,-23.324194]}" id="NCID0EDUCI" xlink:type="simple">23.324194°S, 45.094000°W</named-content></named-content>; 20 Nov. 2011; N.W. Perioto leg.; Malaise trap; <named-content xmlns:xlink="http://www.w3.org/1999/xlink" content-type="dwc:institutional_code" xlink:title="Canadian National Collection of Insects, Arachnids and Nematodes" xlink:href="http://grbio.org/institution/canadian-national-collection-insects-arachnids-and-nematodes" xlink:type="simple">CNC</named-content> [<named-content xmlns:xlink="http://www.w3.org/1999/xlink" content-type="dwc:institutional_code" xlink:title="Canadian National Collection of Insects, Arachnids and Nematodes" xlink:href="http://grbio.org/institution/canadian-national-collection-insects-arachnids-and-nematodes" xlink:type="simple">CNC</named-content> specimen code: CNC1059092]; GenBank accession no. <ext-link xmlns:xlink="http://www.w3.org/1999/xlink" xlink:href="PQ629006" ext-link-type="gen" xlink:type="simple">PQ629006</ext-link>.</p></tp:treatment-sec><tp:treatment-sec sec-type="description" id="SECID0EVUCI"><title>Description</title><p><bold>(based on holotype). Adult male</bold> Body size: 7 mm.</p><p><bold><italic>Head</italic>.</bold> Face occupying ~ 1/3 of head width in frontal view; shiny yellowish brown; white setulose. Gena yellow; white setulose. Oral margin laterally hardly produced. Frons brown; medially bare, laterally black setulose. Vertex brown; golden yellow setulose. Occiput brown except medially blackish; dorsal 1/2 golden yellow setulose, ventral 1/2 white setulose. Eye bare. Antenna blackish brown, basal 1/4 of postpedicel paler; antennal ratio ~ 3:1:4.5.</p><p><bold><italic>Thorax</italic>.</bold> Scutum blackish with bronze sheen, margins brown; golden yellow setulose. Postpronotum and postalar callus brown; golden yellow setulose. Scutellum trapezoid, brown; golden yellow setulose; with two dorsoventrally flattened, spoon-shaped calcars as long as ~ 1/3 of scutellar length. Pleura brown. Anepisternum with shallow sulcus; golden yellow setulose anterodorsally and posterodorsally, widely bare medially and ventrally. Anepimeron golden yellow setulose. Katepisternum with patch of white setulae dorsally and a few white setulae ventrally. Katatergite long microtrichose, anatergite short microtrichose. Calypter and halter pale yellow.</p><p>Wing: hyaline; microtrichose, except bare on narrow strip in cell r<sub>1</sub> along vein RS, most of cell br (only microtrichose along vena spuria), very narrowly along posterior margin of cell bm, and basomedian 1/3 of alula.</p><p>Legs: pale brown, with femora somewhat darker; yellow to white setulose, except mid and hind femora anteriorly black setulose. Coxae and trochanters brown; yellow to white setulose.</p><p><bold><italic>Abdomen</italic>.</bold> Tergites dark brown, except lateral margins and posterior margins of tergites 3 and 4 paler brown. Tergite 1 white setulose. Tergite 2 largely grey microtrichose, with submedian pair of small, vaguely demarcated shiny maculae; white setulose. Tergite 3 dull on most of surface, with lateral and posterior margins shiny; black setulose on dull parts, white setulose on shiny parts. Tergite 4 semi-shiny; yellowish setulose laterally and posteriorly, black setulose anteriorly and medially. Sternites yellowish brown; white setulose. Genitalia as in Fig. <xref ref-type="fig" rid="F26">147</xref>.</p><p><bold>Female.</bold> As male, except for following differences. Body length 10 mm (<italic>n</italic> = 1). Antenna: scape and pedicel brow, postpedicel blackish. Legs entirely yellowish brown. Tergite 5 dark brown; yellowish setulose laterally and posteriorly, black setulose anteriorly and medially.</p></tp:treatment-sec><tp:treatment-sec sec-type="diagnosis" id="SECID0EBWCI"><title>Diagnosis.</title><p>Body length: male 7–8 mm (<italic>n</italic> = 10), female 10 mm (<italic>n</italic> = 1). Together with <italic><tp:taxon-name><tp:taxon-name-part taxon-name-part-type="genus" reg="Serichlamys">S.</tp:taxon-name-part><tp:taxon-name-part taxon-name-part-type="species" reg="serpentiphallus">serpentiphallus</tp:taxon-name-part></tp:taxon-name></italic> Reemer, sp. nov. and <italic><tp:taxon-name><tp:taxon-name-part taxon-name-part-type="genus" reg="Serichlamys">S.</tp:taxon-name-part><tp:taxon-name-part taxon-name-part-type="species" reg="simpliciphallus">simpliciphallus</tp:taxon-name-part></tp:taxon-name></italic> Reemer, sp. nov., this species belongs to a group of three species of which most (not all!) specimens have dorsoventrally flattened, spoon-shaped calcars on the scutellum (Figs <xref ref-type="fig" rid="F9">51–57</xref>). From both species, as well as from <italic><tp:taxon-name><tp:taxon-name-part taxon-name-part-type="genus" reg="Serichlamys">S.</tp:taxon-name-part><tp:taxon-name-part taxon-name-part-type="species" reg="mus">mus</tp:taxon-name-part></tp:taxon-name></italic> (Curran), it differs by the wide fascia of grey microtrichia on tergite 2, with at most a pair of smaller round bare parts laterally (Figs <xref ref-type="fig" rid="F8">46</xref>, <xref ref-type="fig" rid="F8">47</xref>). It also differs from the three aforementioned species by the black postpedicel (at most basal 1/4 paler). Male genitalia as in Fig. <xref ref-type="fig" rid="F26">147</xref>.</p></tp:treatment-sec><tp:treatment-sec sec-type="notes" id="SECID0E3XCI"><title>Notes.</title><p>The distribution of microtrichia on the wing is very variable. For instance, in the holotype cell cup is entirely microtrichose, but in some paratypes it is partly bare. In some specimens the alula is almost entirely microtrichose, while in other ones there is a large bare patch basomedially, and intermediates occur.</p></tp:treatment-sec><tp:treatment-sec sec-type="etymology" id="SECID0EBYCI"><title>Etymology.</title><p>The name <italic>spathulata</italic> is an adjective derived from <italic>spatha</italic>, the Latin word for spoon. It refers to the spoon-shaped scutellar calcars.</p></tp:treatment-sec><tp:treatment-sec sec-type="Molecular data" id="SECID0ELYCI"><title>Molecular data.</title><p>Five DNA barcodes were obtained for this species, which cluster together in our NJ tree (<abbrev xmlns:xlink="http://www.w3.org/1999/xlink" xlink:title="Bootstrap support values" id="ABBRID0ERYCI" xlink:type="simple">BS</abbrev> = 100). As sister taxon we recovered <italic><tp:taxon-name><tp:taxon-name-part taxon-name-part-type="genus" reg="Serichlamys">Serichlamys</tp:taxon-name-part></tp:taxon-name></italic> sp. (CNC1059093) (similarity = 97.264–97.416%) with high support (<abbrev xmlns:xlink="http://www.w3.org/1999/xlink" xlink:title="Bootstrap support values" id="ABBRID0E3YCI" xlink:type="simple">BS</abbrev> = 100).</p></tp:treatment-sec><tp:treatment-sec sec-type="distribution" id="SECID0EAZCI"><title>Distribution.</title><p>This species is only known from the Brazilian State of São Paulo.</p></tp:treatment-sec><tp:treatment-sec><!--Section generated to contain objects referenced in tp:taxon-treatment.--><fig id="F7" position="float" orientation="portrait"><object-id xmlns:xlink="http://www.w3.org/1999/xlink" content-type="doi" xlink:type="simple">10.3897/zookeys.1243.132809.figures36-43</object-id><object-id xmlns:xlink="http://www.w3.org/1999/xlink" content-type="arpha" xlink:type="simple">3A1A1423-81D6-5CFC-84AC-1C6B8AC52B00</object-id><label>Figures 36–43.</label><caption><p><bold>36, 37</bold> abdomen of <italic><tp:taxon-name><tp:taxon-name-part taxon-name-part-type="genus" reg="Serichlamys">Serichlamys</tp:taxon-name-part></tp:taxon-name></italic> males <bold>36</bold><italic><tp:taxon-name><tp:taxon-name-part taxon-name-part-type="genus" reg="Serichlamys">S.</tp:taxon-name-part><tp:taxon-name-part taxon-name-part-type="species" reg="trigonoides">trigonoides</tp:taxon-name-part></tp:taxon-name></italic> Reemer, sp. nov. holotype <bold>37</bold><italic><tp:taxon-name><tp:taxon-name-part taxon-name-part-type="genus" reg="Serichlamys">S.</tp:taxon-name-part><tp:taxon-name-part taxon-name-part-type="species" reg="mus">mus</tp:taxon-name-part></tp:taxon-name></italic> (Curran, 1936) specimen <ext-link xmlns:xlink="http://www.w3.org/1999/xlink" xlink:href="https://mbd-db.osu.edu/hol/search_results?&amp;search_type=fast&amp;q=USNMENT01866933" ext-link-type="uri" xlink:type="simple">USNMENT01866933</ext-link> (= MR1587) <bold>38, 39</bold> hind leg of <italic><tp:taxon-name><tp:taxon-name-part taxon-name-part-type="genus" reg="Serichlamys">Serichlamys</tp:taxon-name-part></tp:taxon-name></italic> males <bold>38</bold><italic><tp:taxon-name><tp:taxon-name-part taxon-name-part-type="genus" reg="Serichlamys">S.</tp:taxon-name-part><tp:taxon-name-part taxon-name-part-type="species" reg="xanthocnemia">xanthocnemia</tp:taxon-name-part></tp:taxon-name></italic> Reemer, sp. nov. holotype <bold>39</bold><italic><tp:taxon-name><tp:taxon-name-part taxon-name-part-type="genus" reg="Serichlamys">S.</tp:taxon-name-part><tp:taxon-name-part taxon-name-part-type="species" reg="simpliciphallus">simpliciphallus</tp:taxon-name-part></tp:taxon-name></italic> Reemer, sp. nov. holotype <bold>40–43</bold> antenna of <italic><tp:taxon-name><tp:taxon-name-part taxon-name-part-type="genus" reg="Serichlamys">Serichlamys</tp:taxon-name-part></tp:taxon-name></italic> males (note that shape of postpedicel may vary within species, with apex acute or rounded) <bold>40</bold><italic><tp:taxon-name><tp:taxon-name-part taxon-name-part-type="genus" reg="Serichlamys">S.</tp:taxon-name-part><tp:taxon-name-part taxon-name-part-type="species" reg="mus">mus</tp:taxon-name-part></tp:taxon-name></italic> (Curran, 1936) specimen MR1587 <bold>41</bold><italic><tp:taxon-name><tp:taxon-name-part taxon-name-part-type="genus" reg="Serichlamys">S.</tp:taxon-name-part><tp:taxon-name-part taxon-name-part-type="species" reg="spathulata">spathulata</tp:taxon-name-part></tp:taxon-name></italic> Reemer, sp. nov. holotype <bold>42</bold><italic><tp:taxon-name><tp:taxon-name-part taxon-name-part-type="genus" reg="Serichlamys">S.</tp:taxon-name-part><tp:taxon-name-part taxon-name-part-type="species" reg="serpentiphallus">serpentiphallus</tp:taxon-name-part></tp:taxon-name></italic> Reemer, sp. nov. holotype <bold>43</bold><italic><tp:taxon-name><tp:taxon-name-part taxon-name-part-type="genus" reg="Serichlamys">S.</tp:taxon-name-part><tp:taxon-name-part taxon-name-part-type="species" reg="simpliciphallus">simpliciphallus</tp:taxon-name-part></tp:taxon-name></italic> Reemer, sp. nov. holotype.</p></caption><graphic xmlns:xlink="http://www.w3.org/1999/xlink" xlink:href="zookeys-1243-051_article-132809__-g007.jpg" position="float" orientation="portrait" xlink:type="simple" id="oo_1359638.jpg"><uri content-type="original_file" xlink:type="simple">https://binary.pensoft.net/fig/1359638</uri></graphic></fig><fig id="F8" position="float" orientation="portrait"><object-id xmlns:xlink="http://www.w3.org/1999/xlink" content-type="doi" xlink:type="simple">10.3897/zookeys.1243.132809.figures44-49</object-id><object-id xmlns:xlink="http://www.w3.org/1999/xlink" content-type="arpha" xlink:type="simple">22DB1138-82A1-5D54-96C3-FD31DB0221AA</object-id><label>Figures 44–49.</label><caption><p>Tergite 2 of <italic><tp:taxon-name><tp:taxon-name-part taxon-name-part-type="genus" reg="Serichlamys">Serichlamys</tp:taxon-name-part></tp:taxon-name></italic>, posterodorsal view. White lines in lower half of figures indicate position of patches of grey microtrichia (vary with viewing angle and lighting to get good view on shiny and dull parts) <bold>44</bold><italic><tp:taxon-name><tp:taxon-name-part taxon-name-part-type="genus" reg="Serichlamys">S.</tp:taxon-name-part><tp:taxon-name-part taxon-name-part-type="species" reg="mus">mus</tp:taxon-name-part></tp:taxon-name></italic> (Curran, 1936) male, specimen MR1587 <bold>45</bold><italic><tp:taxon-name><tp:taxon-name-part taxon-name-part-type="genus" reg="Serichlamys">S.</tp:taxon-name-part><tp:taxon-name-part taxon-name-part-type="species" reg="mus">mus</tp:taxon-name-part></tp:taxon-name></italic> (Curran, 1936) female, specimen MR1606 <bold>46</bold><italic><tp:taxon-name><tp:taxon-name-part taxon-name-part-type="genus" reg="Serichlamys">S.</tp:taxon-name-part><tp:taxon-name-part taxon-name-part-type="species" reg="spathulata">spathulata</tp:taxon-name-part></tp:taxon-name></italic> Reemer, sp. nov. male, holotype <bold>47</bold><italic><tp:taxon-name><tp:taxon-name-part taxon-name-part-type="genus" reg="Serichlamys">S.</tp:taxon-name-part><tp:taxon-name-part taxon-name-part-type="species" reg="spathulata">spathulata</tp:taxon-name-part></tp:taxon-name></italic> Reemer, sp. nov. female, paratype <bold>48</bold><italic><tp:taxon-name><tp:taxon-name-part taxon-name-part-type="genus" reg="Serichlamys">S.</tp:taxon-name-part><tp:taxon-name-part taxon-name-part-type="species" reg="serpentiphallus">serpentiphallus</tp:taxon-name-part></tp:taxon-name></italic> Reemer, sp. nov. male, holotype <bold>49</bold><italic><tp:taxon-name><tp:taxon-name-part taxon-name-part-type="genus" reg="Serichlamys">S.</tp:taxon-name-part><tp:taxon-name-part taxon-name-part-type="species" reg="simpliciphallus">simpliciphallus</tp:taxon-name-part></tp:taxon-name></italic> Reemer, sp. nov. male, holotype.</p></caption><graphic xmlns:xlink="http://www.w3.org/1999/xlink" xlink:href="zookeys-1243-051_article-132809__-g008.jpg" position="float" orientation="portrait" xlink:type="simple" id="oo_1359639.jpg"><uri content-type="original_file" xlink:type="simple">https://binary.pensoft.net/fig/1359639</uri></graphic></fig><fig id="F9" position="float" orientation="portrait"><object-id xmlns:xlink="http://www.w3.org/1999/xlink" content-type="doi" xlink:type="simple">10.3897/zookeys.1243.132809.figures50-57</object-id><object-id xmlns:xlink="http://www.w3.org/1999/xlink" content-type="arpha" xlink:type="simple">072AE644-CE44-5F6B-9115-2B8C8382AD82</object-id><label>Figures 50–57.</label><caption><p>Scutellar calcars of <italic><tp:taxon-name><tp:taxon-name-part taxon-name-part-type="genus" reg="Serichlamys">Serichlamys</tp:taxon-name-part></tp:taxon-name></italic><bold>50</bold><italic><tp:taxon-name><tp:taxon-name-part taxon-name-part-type="genus" reg="Serichlamys">S.</tp:taxon-name-part><tp:taxon-name-part taxon-name-part-type="species" reg="mus">mus</tp:taxon-name-part></tp:taxon-name></italic> (Curran, 1936) male, holotype <bold>51</bold><italic><tp:taxon-name><tp:taxon-name-part taxon-name-part-type="genus" reg="Serichlamys">S.</tp:taxon-name-part><tp:taxon-name-part taxon-name-part-type="species" reg="spathulata">spathulata</tp:taxon-name-part></tp:taxon-name></italic> Reemer, sp. nov. holotype, male <bold>52</bold><italic><tp:taxon-name><tp:taxon-name-part taxon-name-part-type="genus" reg="Serichlamys">S.</tp:taxon-name-part><tp:taxon-name-part taxon-name-part-type="species" reg="spathulata">spathulata</tp:taxon-name-part></tp:taxon-name></italic> Reemer, sp. nov. female, paratype <bold>53</bold><italic><tp:taxon-name><tp:taxon-name-part taxon-name-part-type="genus" reg="Serichlamys">S.</tp:taxon-name-part><tp:taxon-name-part taxon-name-part-type="species" reg="serpentiphallus">serpentiphallus</tp:taxon-name-part></tp:taxon-name></italic> Reemer, sp. nov. male, holotype <bold>54</bold><italic><tp:taxon-name><tp:taxon-name-part taxon-name-part-type="genus" reg="Serichlamys">S.</tp:taxon-name-part><tp:taxon-name-part taxon-name-part-type="species" reg="serpentiphallus">serpentiphallus</tp:taxon-name-part></tp:taxon-name></italic> Reemer, sp. nov. male, paratype <bold>55</bold><italic><tp:taxon-name><tp:taxon-name-part taxon-name-part-type="genus" reg="Serichlamys">S.</tp:taxon-name-part><tp:taxon-name-part taxon-name-part-type="species" reg="serpentiphallus">serpentiphallus</tp:taxon-name-part></tp:taxon-name></italic> Reemer, sp. nov. male, paratype <bold>56</bold><italic><tp:taxon-name><tp:taxon-name-part taxon-name-part-type="genus" reg="Serichlamys">S.</tp:taxon-name-part><tp:taxon-name-part taxon-name-part-type="species" reg="simpliciphallus">simpliciphallus</tp:taxon-name-part></tp:taxon-name></italic> Reemer, sp. nov. male, holotype <bold>57</bold><italic><tp:taxon-name><tp:taxon-name-part taxon-name-part-type="genus" reg="Serichlamys">S.</tp:taxon-name-part><tp:taxon-name-part taxon-name-part-type="species" reg="simpliciphallus">simpliciphallus</tp:taxon-name-part></tp:taxon-name></italic> Reemer, sp. nov. male, paratype 1957 <named-content xmlns:xlink="http://www.w3.org/1999/xlink" content-type="dwc:institutional_code" xlink:title="Museu de Zoologia da Universidade de São Paulo" xlink:href="http://grbio.org/institution/museu-de-zoologia-da-universidade-de-sao-paulo" xlink:type="simple">MZUSP</named-content>.</p></caption><graphic xmlns:xlink="http://www.w3.org/1999/xlink" xlink:href="zookeys-1243-051_article-132809__-g009.jpg" position="float" orientation="portrait" xlink:type="simple" id="oo_1359640.jpg"><uri content-type="original_file" xlink:type="simple">https://binary.pensoft.net/fig/1359640</uri></graphic></fig><fig id="F26" position="float" orientation="portrait"><object-id xmlns:xlink="http://www.w3.org/1999/xlink" content-type="doi" xlink:type="simple">10.3897/zookeys.1243.132809.figures146-149</object-id><object-id xmlns:xlink="http://www.w3.org/1999/xlink" content-type="arpha" xlink:type="simple">88887789-FE21-5467-B55F-5218173A3F2F</object-id><label>Figures 146–149.</label><caption><p><italic><tp:taxon-name><tp:taxon-name-part taxon-name-part-type="genus" reg="Serichlamys">Serichlamys</tp:taxon-name-part></tp:taxon-name></italic> male genitalia (phallus grey-shaded) <bold>146</bold><italic><tp:taxon-name><tp:taxon-name-part taxon-name-part-type="genus" reg="Serichlamys">S.</tp:taxon-name-part><tp:taxon-name-part taxon-name-part-type="species" reg="mus">mus</tp:taxon-name-part></tp:taxon-name></italic> (Curran, 1936) coll. <named-content xmlns:xlink="http://www.w3.org/1999/xlink" content-type="dwc:institutional_code" xlink:title="National Museum of Natural History" xlink:href="http://grbio.org/institution/smithsonian-institution-national-museum-natural-history-0" xlink:type="simple">USNM</named-content>, <ext-link xmlns:xlink="http://www.w3.org/1999/xlink" xlink:href="https://mbd-db.osu.edu/hol/search_results?&amp;search_type=fast&amp;q=USNMENT01866933" ext-link-type="uri" xlink:type="simple">USNMENT01866933</ext-link><bold>147</bold><italic><tp:taxon-name><tp:taxon-name-part taxon-name-part-type="genus" reg="Serichlamys">S.</tp:taxon-name-part><tp:taxon-name-part taxon-name-part-type="species" reg="spathulata">spathulata</tp:taxon-name-part></tp:taxon-name></italic> Reemer, sp. nov. coll. <abbrev xmlns:xlink="http://www.w3.org/1999/xlink" xlink:title="John T. Smit, Utrecht" id="ABBRID0EJRAK" xlink:type="simple">JTS</abbrev>, specimen code MR598 <bold>148</bold><italic><tp:taxon-name><tp:taxon-name-part taxon-name-part-type="genus" reg="Serichlamys">S.</tp:taxon-name-part><tp:taxon-name-part taxon-name-part-type="species" reg="serpentiphallus">serpentiphallus</tp:taxon-name-part></tp:taxon-name></italic> Reemer, sp. nov. coll. <named-content xmlns:xlink="http://www.w3.org/1999/xlink" content-type="dwc:institutional_code" xlink:title="Naturalis Biodiversity Center" xlink:href="http://grbio.org/institution/naturalis-biodiversity-center" xlink:type="simple">RMNH</named-content>, specimen code MR381 <bold>149</bold><italic><tp:taxon-name><tp:taxon-name-part taxon-name-part-type="genus" reg="Serichlamys">S.</tp:taxon-name-part><tp:taxon-name-part taxon-name-part-type="species" reg="simpliciphallus">simpliciphallus</tp:taxon-name-part></tp:taxon-name></italic> Reemer, sp. nov. holotype.</p></caption><graphic xmlns:xlink="http://www.w3.org/1999/xlink" xlink:href="zookeys-1243-051_article-132809__-g026.jpg" position="float" orientation="portrait" xlink:type="simple" id="oo_1359657.jpg"><uri content-type="original_file" xlink:type="simple">https://binary.pensoft.net/fig/1359657</uri></graphic></fig></tp:treatment-sec></tp:taxon-treatment>
