# Supplementary material for: ﻿Revision of the Neotropical species of the hoverfly genus Serichlamys Curran, 1925 (Diptera, Syrphidae, Microdontinae)
Source: Zookeys. 2025 Jun 24;1243:51–106. doi: 10.3897/zookeys.1243.132809 (PMC12239028; doi:10.3897/zookeys.1243.132809)
Supplement: XML Treatment for Serichlamys trigonoides [file zookeys.1243.132809-treatment11.xml]

<!DOCTYPE tp:taxon-treatment
  PUBLIC "-//TaxonX//DTD Taxonomic Treatment Publishing DTD v0 20100105//EN" "tax-treatment-NSO.dtd">
<tp:taxon-treatment xmlns:tp="http://www.plazi.org/taxpub"><tp:treatment-meta><kwd-group><label>Taxon classification</label><kwd>
                <named-content content-type="kingdom">Animalia</named-content>
              </kwd><kwd>
                <named-content content-type="order">Diptera</named-content>
              </kwd><kwd>
                <named-content content-type="family">Syrphidae</named-content>
              </kwd></kwd-group><mixed-citation publication-type="journal"><person-group><name><surname>Reemer</surname><given-names>Menno</given-names></name><name><surname>Mengual</surname><given-names>Ximo</given-names></name></person-group><article-title>﻿Revision of the Neotropical species of the hoverfly genus <italic><tp:taxon-name><tp:taxon-name-part taxon-name-part-type="genus" reg="Serichlamys">Serichlamys</tp:taxon-name-part></tp:taxon-name></italic> Curran, 1925 (<tp:taxon-name><tp:taxon-name-part taxon-name-part-type="order">Diptera</tp:taxon-name-part></tp:taxon-name>, <tp:taxon-name><tp:taxon-name-part taxon-name-part-type="family">Syrphidae</tp:taxon-name-part></tp:taxon-name>, <tp:taxon-name><tp:taxon-name-part taxon-name-part-type="subfamily">Microdontinae</tp:taxon-name-part></tp:taxon-name>)</article-title><source>Zookeys</source><day>24</day><month>06</month><year>2025</year><volume>1243</volume><fpage>51</fpage><lpage>106</lpage><pub-id pub-id-type="doi">10.3897/zookeys.1243.132809</pub-id></mixed-citation></tp:treatment-meta><tp:nomenclature><label>﻿</label><tp:taxon-name>
              <object-id xmlns:xlink="http://www.w3.org/1999/xlink" content-type="arpha" xlink:type="simple">8FD053E0-7DCD-5B8F-8213-7F7A6D69496E</object-id>
              <tp:taxon-name-part taxon-name-part-type="genus" reg="Serichlamys">Serichlamys</tp:taxon-name-part>
              <tp:taxon-name-part taxon-name-part-type="species" reg="trigonoides">trigonoides</tp:taxon-name-part>
              <object-id xmlns:xlink="http://www.w3.org/1999/xlink" content-type="zoobank" xlink:type="simple">https://zoobank.org/2AD5AD0C-571F-495B-8197-18FAF1609CA4</object-id>
            </tp:taxon-name><tp:taxon-authority>Reemer</tp:taxon-authority><tp:taxon-status xmlns:xlink="http://www.w3.org/1999/xlink" xlink:type="simple">sp. nov.</tp:taxon-status><xref ref-type="fig" rid="F7">Figs 36</xref><xref ref-type="fig" rid="F20">, 113–117</xref><xref ref-type="fig" rid="F25">, 145</xref></tp:nomenclature><tp:treatment-sec sec-type="type material" id="SECID0E21CI"><title>Type material.</title><p><bold><italic>Holotype</italic>.</bold> Brazil • 1 ♂, holotype of <italic><tp:taxon-name><tp:taxon-name-part taxon-name-part-type="genus" reg="Serichlamys">Serichlamys</tp:taxon-name-part><tp:taxon-name-part taxon-name-part-type="species" reg="trigonoides">trigonoides</tp:taxon-name-part></tp:taxon-name></italic> sp. nov.; São Paulo, Praia Grande, Faz. Rondonea; Feb. 1945; M. Carrera leg; <named-content xmlns:xlink="http://www.w3.org/1999/xlink" content-type="dwc:institutional_code" xlink:title="Museu de Zoologia da Universidade de São Paulo" xlink:href="http://grbio.org/institution/museu-de-zoologia-da-universidade-de-sao-paulo" xlink:type="simple">MZUSP</named-content>. Label 1: “São Paulo // Praia Grande // Faz. Rondonea // Fev. – 1945 // M. Carrera coll.”; label 2: “<tp:taxon-name><tp:taxon-name-part taxon-name-part-type="genus" reg="Serichlamys">Serichlamys</tp:taxon-name-part></tp:taxon-name> sp. // Det. M. Reemer 2024 // Specimen code MR1590”.</p></tp:treatment-sec><tp:treatment-sec sec-type="description" id="SECID0E22CI"><title>Description</title><p><bold>(based on holotype). Adult male</bold> Body size: 6 mm.</p><p><bold><italic>Head</italic>.</bold> Face occupying ~ 1/3 of head width in frontal view; shiny yellowish brown; white setulose. Gena yellow; white setulose. Oral margin laterally hardly produced. Frons yellowish brown; medially bare, laterally golden yellow setulose. Vertex yellowish brown; golden yellow setulose. Occiput pale brown, white setulose. Eye bare. Antenna yellowish brown; antennal ratio ~ 2.5:1:4.5.</p><p><bold><italic>Thorax</italic>.</bold> Scutum shiny yellowish brown; golden yellow setulose. Postpronotum and postalar callus yellowish brown; golden yellow setulose. Scutellum trapezoid, yellowish brown; black setulose medially, golden yellow setulose laterally and posteriorly; with two acute calcars as long as ~ 1/3 of scutellar length. Pleura yellowish brown. Anepisternum with shallow sulcus; golden yellow setulose anterodorsally and posterodorsally, widely bare medially and ventrally. Anepimeron golden yellow setulose. Katepisternum with patch of white setulae dorsally and a few white setulae ventrally. Katatergite long microtrichose, anatergite short microtrichose. Calypter and halter pale yellow.</p><p>Wing: hyaline; microtrichose, except bare on narrow strip in cell r<sub>1</sub> along vein RS, most of cell br (only microtrichose along vena spuria), posterobasal 1/4 of cell bm, and basomedian 1/4 of alula.</p><p>Legs: pale brown, with femora and hind metatarsus somewhat darker; yellow to white setulose. Coxae and trochanters brown; yellow to white setulose.</p><p><bold><italic>Abdomen</italic>.</bold> Tergites dark brown, except tergite 2 medially pale brown and tergite 3 with pair of wide pale brown maculae along posterior margin. Tergites 1 and 2 white setulose. Tergite 3 black setulose anteromedially, white setulose laterally and posteriorly. Tergite 4 yellowish setulose laterally and posteriorly, black setulose anteriorly and medially. Sternites yellowish; white setulose. Genitalia as in Fig. <xref ref-type="fig" rid="F25">145</xref>.</p><p><bold>Female.</bold> Unknown.</p></tp:treatment-sec><tp:treatment-sec sec-type="diagnosis" id="SECID0EF4CI"><title>Diagnosis.</title><p>Body length: male 6 mm (<italic>n</italic> = 1). This is the only known species of <italic><tp:taxon-name><tp:taxon-name-part taxon-name-part-type="genus" reg="Serichlamys">Serichlamys</tp:taxon-name-part></tp:taxon-name></italic> with a pale face in which the abdomen is at its widest around halfway tergite 2 (Figs <xref ref-type="fig" rid="F7">36</xref>, <xref ref-type="fig" rid="F20">113</xref>) (this is also the case in <italic><tp:taxon-name><tp:taxon-name-part taxon-name-part-type="genus" reg="Serichlamys">S.</tp:taxon-name-part><tp:taxon-name-part taxon-name-part-type="species" reg="melamitis">melamitis</tp:taxon-name-part></tp:taxon-name></italic> Reemer, sp. nov., <italic><tp:taxon-name><tp:taxon-name-part taxon-name-part-type="genus" reg="Serichlamys">S.</tp:taxon-name-part><tp:taxon-name-part taxon-name-part-type="species" reg="mellimitis">mellimitis</tp:taxon-name-part></tp:taxon-name></italic> Reemer, sp. nov. and <italic><tp:taxon-name><tp:taxon-name-part taxon-name-part-type="genus" reg="Serichlamys">S.</tp:taxon-name-part><tp:taxon-name-part taxon-name-part-type="species" reg="mitis">mitis</tp:taxon-name-part></tp:taxon-name></italic>, but in these species the face is dark). Its colouration is also characteristic, with a yellowish brown scutum and pattern of dark and pale maculae on the tergites (Fig. <xref ref-type="fig" rid="F7">36</xref>). Because of these characters, this species reminds of certain Neotropical species of stingless bees. Male genitalia as in Fig. <xref ref-type="fig" rid="F25">145</xref>.</p><fig id="F20" position="float" orientation="portrait"><object-id xmlns:xlink="http://www.w3.org/1999/xlink" content-type="doi" xlink:type="simple">10.3897/zookeys.1243.132809.figures113-117</object-id><object-id xmlns:xlink="http://www.w3.org/1999/xlink" content-type="arpha" xlink:type="simple">225D21BB-09BE-56FB-A8AC-D54A6C0B067B</object-id><label>Figures 113–117.</label><caption><p><italic><tp:taxon-name><tp:taxon-name-part taxon-name-part-type="genus" reg="Serichlamys">Serichlamys</tp:taxon-name-part><tp:taxon-name-part taxon-name-part-type="species" reg="trigonoides">trigonoides</tp:taxon-name-part></tp:taxon-name></italic> Reemer, sp. nov. male, holotype <bold>113</bold> habitus, dorsal <bold>114</bold> habitus, lateral <bold>115</bold> head, frontal <bold>116</bold> head, lateral <bold>117</bold> head, dorsal.</p></caption><graphic xmlns:xlink="http://www.w3.org/1999/xlink" xlink:href="zookeys-1243-051_article-132809__-g020.jpg" position="float" orientation="portrait" xlink:type="simple" id="oo_1359651.jpg"><uri content-type="original_file" xlink:type="simple">https://binary.pensoft.net/fig/1359651</uri></graphic></fig></tp:treatment-sec><tp:treatment-sec sec-type="etymology" id="SECID0EHADI"><title>Etymology.</title><p>The name <italic>trigonoides</italic> is an adjective derived from the name <italic><tp:taxon-name><tp:taxon-name-part taxon-name-part-type="genus" reg="Trigona">Trigona</tp:taxon-name-part></tp:taxon-name></italic> Jurine, 1807, a commonly occurring genus of stingless bees (<tp:taxon-name><tp:taxon-name-part taxon-name-part-type="family">Apidae</tp:taxon-name-part></tp:taxon-name>: <tp:taxon-name><tp:taxon-name-part taxon-name-part-type="tribe">Meliponini</tp:taxon-name-part></tp:taxon-name>) in South America. The habitus of <italic><tp:taxon-name><tp:taxon-name-part taxon-name-part-type="genus" reg="Serichlamys">S.</tp:taxon-name-part><tp:taxon-name-part taxon-name-part-type="species" reg="trigonoides">trigonoides</tp:taxon-name-part></tp:taxon-name></italic> reminds of those bees.</p></tp:treatment-sec><tp:treatment-sec sec-type="distribution" id="SECID0ELBDI"><title>Distribution.</title><p>This species is only known from the Brazilian State of São Paulo.</p></tp:treatment-sec><tp:treatment-sec><!--Section generated to contain objects referenced in tp:taxon-treatment.--><fig id="F7" position="float" orientation="portrait"><object-id xmlns:xlink="http://www.w3.org/1999/xlink" content-type="doi" xlink:type="simple">10.3897/zookeys.1243.132809.figures36-43</object-id><object-id xmlns:xlink="http://www.w3.org/1999/xlink" content-type="arpha" xlink:type="simple">3A1A1423-81D6-5CFC-84AC-1C6B8AC52B00</object-id><label>Figures 36–43.</label><caption><p><bold>36, 37</bold> abdomen of <italic><tp:taxon-name><tp:taxon-name-part taxon-name-part-type="genus" reg="Serichlamys">Serichlamys</tp:taxon-name-part></tp:taxon-name></italic> males <bold>36</bold><italic><tp:taxon-name><tp:taxon-name-part taxon-name-part-type="genus" reg="Serichlamys">S.</tp:taxon-name-part><tp:taxon-name-part taxon-name-part-type="species" reg="trigonoides">trigonoides</tp:taxon-name-part></tp:taxon-name></italic> Reemer, sp. nov. holotype <bold>37</bold><italic><tp:taxon-name><tp:taxon-name-part taxon-name-part-type="genus" reg="Serichlamys">S.</tp:taxon-name-part><tp:taxon-name-part taxon-name-part-type="species" reg="mus">mus</tp:taxon-name-part></tp:taxon-name></italic> (Curran, 1936) specimen <ext-link xmlns:xlink="http://www.w3.org/1999/xlink" xlink:href="https://mbd-db.osu.edu/hol/search_results?&amp;search_type=fast&amp;q=USNMENT01866933" ext-link-type="uri" xlink:type="simple">USNMENT01866933</ext-link> (= MR1587) <bold>38, 39</bold> hind leg of <italic><tp:taxon-name><tp:taxon-name-part taxon-name-part-type="genus" reg="Serichlamys">Serichlamys</tp:taxon-name-part></tp:taxon-name></italic> males <bold>38</bold><italic><tp:taxon-name><tp:taxon-name-part taxon-name-part-type="genus" reg="Serichlamys">S.</tp:taxon-name-part><tp:taxon-name-part taxon-name-part-type="species" reg="xanthocnemia">xanthocnemia</tp:taxon-name-part></tp:taxon-name></italic> Reemer, sp. nov. holotype <bold>39</bold><italic><tp:taxon-name><tp:taxon-name-part taxon-name-part-type="genus" reg="Serichlamys">S.</tp:taxon-name-part><tp:taxon-name-part taxon-name-part-type="species" reg="simpliciphallus">simpliciphallus</tp:taxon-name-part></tp:taxon-name></italic> Reemer, sp. nov. holotype <bold>40–43</bold> antenna of <italic><tp:taxon-name><tp:taxon-name-part taxon-name-part-type="genus" reg="Serichlamys">Serichlamys</tp:taxon-name-part></tp:taxon-name></italic> males (note that shape of postpedicel may vary within species, with apex acute or rounded) <bold>40</bold><italic><tp:taxon-name><tp:taxon-name-part taxon-name-part-type="genus" reg="Serichlamys">S.</tp:taxon-name-part><tp:taxon-name-part taxon-name-part-type="species" reg="mus">mus</tp:taxon-name-part></tp:taxon-name></italic> (Curran, 1936) specimen MR1587 <bold>41</bold><italic><tp:taxon-name><tp:taxon-name-part taxon-name-part-type="genus" reg="Serichlamys">S.</tp:taxon-name-part><tp:taxon-name-part taxon-name-part-type="species" reg="spathulata">spathulata</tp:taxon-name-part></tp:taxon-name></italic> Reemer, sp. nov. holotype <bold>42</bold><italic><tp:taxon-name><tp:taxon-name-part taxon-name-part-type="genus" reg="Serichlamys">S.</tp:taxon-name-part><tp:taxon-name-part taxon-name-part-type="species" reg="serpentiphallus">serpentiphallus</tp:taxon-name-part></tp:taxon-name></italic> Reemer, sp. nov. holotype <bold>43</bold><italic><tp:taxon-name><tp:taxon-name-part taxon-name-part-type="genus" reg="Serichlamys">S.</tp:taxon-name-part><tp:taxon-name-part taxon-name-part-type="species" reg="simpliciphallus">simpliciphallus</tp:taxon-name-part></tp:taxon-name></italic> Reemer, sp. nov. holotype.</p></caption><graphic xmlns:xlink="http://www.w3.org/1999/xlink" xlink:href="zookeys-1243-051_article-132809__-g007.jpg" position="float" orientation="portrait" xlink:type="simple" id="oo_1359638.jpg"><uri content-type="original_file" xlink:type="simple">https://binary.pensoft.net/fig/1359638</uri></graphic></fig><fig id="F25" position="float" orientation="portrait"><object-id xmlns:xlink="http://www.w3.org/1999/xlink" content-type="doi" xlink:type="simple">10.3897/zookeys.1243.132809.figures142-145</object-id><object-id xmlns:xlink="http://www.w3.org/1999/xlink" content-type="arpha" xlink:type="simple">0E8375F0-639C-5DCF-9113-7FB0C16DD6EE</object-id><label>Figures 142–145.</label><caption><p><italic><tp:taxon-name><tp:taxon-name-part taxon-name-part-type="genus" reg="Serichlamys">Serichlamys</tp:taxon-name-part></tp:taxon-name></italic> male genitalia <bold>142</bold><italic><tp:taxon-name><tp:taxon-name-part taxon-name-part-type="genus" reg="Serichlamys">S.</tp:taxon-name-part><tp:taxon-name-part taxon-name-part-type="species" reg="melamitis">melamitis</tp:taxon-name-part></tp:taxon-name></italic> Reemer, sp. nov. paratype, coll. <named-content xmlns:xlink="http://www.w3.org/1999/xlink" content-type="dwc:institutional_code" xlink:title="Museu de Zoologia da Universidade de São Paulo" xlink:href="http://grbio.org/institution/museu-de-zoologia-da-universidade-de-sao-paulo" xlink:type="simple">MZUSP</named-content>, specimen code MR1591 <bold>143</bold><italic><tp:taxon-name><tp:taxon-name-part taxon-name-part-type="genus" reg="Serichlamys">S.</tp:taxon-name-part><tp:taxon-name-part taxon-name-part-type="species" reg="mellimitis">mellimitis</tp:taxon-name-part></tp:taxon-name></italic> Reemer, sp. nov. holotype <bold>144</bold><italic><tp:taxon-name><tp:taxon-name-part taxon-name-part-type="genus" reg="Serichlamys">S.</tp:taxon-name-part><tp:taxon-name-part taxon-name-part-type="species" reg="mitis">mitis</tp:taxon-name-part></tp:taxon-name></italic> (Curran, 1940) coll. <named-content xmlns:xlink="http://www.w3.org/1999/xlink" content-type="dwc:institutional_code" xlink:title="Naturalis Biodiversity Center" xlink:href="http://grbio.org/institution/naturalis-biodiversity-center" xlink:type="simple">RMNH</named-content>, specimen code MR172 <bold>145</bold><italic><tp:taxon-name><tp:taxon-name-part taxon-name-part-type="genus" reg="Serichlamys">S.</tp:taxon-name-part><tp:taxon-name-part taxon-name-part-type="species" reg="trigonoides">trigonoides</tp:taxon-name-part></tp:taxon-name></italic> Reemer, sp. nov. holotype.</p></caption><graphic xmlns:xlink="http://www.w3.org/1999/xlink" xlink:href="zookeys-1243-051_article-132809__-g025.jpg" position="float" orientation="portrait" xlink:type="simple" id="oo_1359656.jpg"><uri content-type="original_file" xlink:type="simple">https://binary.pensoft.net/fig/1359656</uri></graphic></fig></tp:treatment-sec></tp:taxon-treatment>
