# Supplementary material for: ﻿Revision of the Neotropical species of the hoverfly genus Serichlamys Curran, 1925 (Diptera, Syrphidae, Microdontinae)
Source: Zookeys. 2025 Jun 24;1243:51–106. doi: 10.3897/zookeys.1243.132809 (PMC12239028; doi:10.3897/zookeys.1243.132809)
Supplement: XML Treatment for Serichlamys varicaudata [file zookeys.1243.132809-treatment12.xml]

<!DOCTYPE tp:taxon-treatment
  PUBLIC "-//TaxonX//DTD Taxonomic Treatment Publishing DTD v0 20100105//EN" "tax-treatment-NSO.dtd">
<tp:taxon-treatment xmlns:tp="http://www.plazi.org/taxpub"><tp:treatment-meta><kwd-group><label>Taxon classification</label><kwd>
                <named-content content-type="kingdom">Animalia</named-content>
              </kwd><kwd>
                <named-content content-type="order">Diptera</named-content>
              </kwd><kwd>
                <named-content content-type="family">Syrphidae</named-content>
              </kwd></kwd-group><mixed-citation publication-type="journal"><person-group><name><surname>Reemer</surname><given-names>Menno</given-names></name><name><surname>Mengual</surname><given-names>Ximo</given-names></name></person-group><article-title>﻿Revision of the Neotropical species of the hoverfly genus <italic><tp:taxon-name><tp:taxon-name-part taxon-name-part-type="genus" reg="Serichlamys">Serichlamys</tp:taxon-name-part></tp:taxon-name></italic> Curran, 1925 (<tp:taxon-name><tp:taxon-name-part taxon-name-part-type="order">Diptera</tp:taxon-name-part></tp:taxon-name>, <tp:taxon-name><tp:taxon-name-part taxon-name-part-type="family">Syrphidae</tp:taxon-name-part></tp:taxon-name>, <tp:taxon-name><tp:taxon-name-part taxon-name-part-type="subfamily">Microdontinae</tp:taxon-name-part></tp:taxon-name>)</article-title><source>Zookeys</source><day>24</day><month>06</month><year>2025</year><volume>1243</volume><fpage>51</fpage><lpage>106</lpage><pub-id pub-id-type="doi">10.3897/zookeys.1243.132809</pub-id></mixed-citation></tp:treatment-meta><tp:nomenclature><label>﻿</label><tp:taxon-name>
              <object-id xmlns:xlink="http://www.w3.org/1999/xlink" content-type="arpha" xlink:type="simple">C402A79A-34DD-5EE0-8B5C-26525CA70278</object-id>
              <tp:taxon-name-part taxon-name-part-type="genus" reg="Serichlamys">Serichlamys</tp:taxon-name-part>
              <tp:taxon-name-part taxon-name-part-type="species" reg="varicaudata">varicaudata</tp:taxon-name-part>
              <object-id xmlns:xlink="http://www.w3.org/1999/xlink" content-type="zoobank" xlink:type="simple">https://zoobank.org/C3620B78-3EDB-4AE8-9F47-4D049E5C804F</object-id>
            </tp:taxon-name><tp:taxon-authority>Reemer &amp; Mengual</tp:taxon-authority><tp:taxon-status xmlns:xlink="http://www.w3.org/1999/xlink" xlink:type="simple">sp. nov.</tp:taxon-status><xref ref-type="fig" rid="F1">Figs 1–4</xref><xref ref-type="fig" rid="F2">, 11</xref><xref ref-type="fig" rid="F3">, 17</xref><xref ref-type="fig" rid="F5">, 27</xref><xref ref-type="fig" rid="F5">, 29</xref><xref ref-type="fig" rid="F6">, 33</xref><xref ref-type="fig" rid="F6">, 35</xref><xref ref-type="fig" rid="F21">, 118–125</xref><xref ref-type="fig" rid="F24">, 141</xref><tp:nomenclature-citation-list><tp:nomenclature-citation><tp:taxon-name>
                  <tp:taxon-name-part taxon-name-part-type="genus" reg="Serichlamys">Serichlamys</tp:taxon-name-part>
                </tp:taxon-name><comment>sp. ECU1: <xref ref-type="bibr" rid="B22">Wong et al. 2023</xref>: supplementary data files 1, 2, 4, 5, 7.</comment></tp:nomenclature-citation></tp:nomenclature-citation-list></tp:nomenclature><tp:treatment-sec sec-type="type material" id="SECID0ENEDI"><title>Type material.</title><p><bold><italic>Holotype</italic>.</bold> Ecuador • 1 ♂, holotype of <italic><tp:taxon-name><tp:taxon-name-part taxon-name-part-type="genus" reg="Serichlamys">Serichlamys</tp:taxon-name-part><tp:taxon-name-part taxon-name-part-type="species" reg="varicaudata">varicaudata</tp:taxon-name-part></tp:taxon-name></italic> sp. nov.; Napo Prov., Yanayacu Biological station, trail up to; <named-content xmlns:xlink="http://www.w3.org/1999/xlink" content-type="dwc:verbatimCoordinates" xlink:type="simple"><named-content content-type="geo-json" specific-use="{&#34;type&#34;:&#34;Point&#34;,&#34;coordinates&#34;:[-77.890993,-0.592368]}" id="NCID0EGFDI" xlink:type="simple">0.592368°S, 77.890993°W</named-content></named-content>, 2200 m asl; 18 Aug. 2022; X. Mengual leg.; <abbrev xmlns:xlink="http://www.w3.org/1999/xlink" xlink:title="Instituto Nacional de Biodiversidad, Quito" id="ABBRID0ELFDI" xlink:type="simple">INABIO</abbrev>. Label 1: “ECUADOR: Napo Prov., Yanayacu // Biological Station, trail up to // 0<named-content xmlns:xlink="http://www.w3.org/1999/xlink" content-type="dwc:verbatimCoordinates" xlink:type="simple"><named-content content-type="geo-json" specific-use="{&#34;type&#34;:&#34;Point&#34;,&#34;coordinates&#34;:[-77.890993,-592368.000000]}" id="NCID0ESFDI" xlink:type="simple">.592368° S 77.890993° W</named-content></named-content>, // 2200 m., 18 Aug. 2022, hand-net // Leg.: X. Mengual”; label 2 [barcode label]: “<named-content xmlns:xlink="http://www.w3.org/1999/xlink" content-type="dwc:institutional_code" xlink:title="Museum Koenig Bonn, Leibniz-Institut zur Analyse des Biodiversitätswandels" xlink:href="http://grbio.org/institution/zoologisches-forschungsmuseum-alexander-koenig" xlink:type="simple">ZFMK</named-content>-DIP-00095371”. <bold><italic>Paratypes</italic>.</bold> Ecuador • 1 ♀; Zamora Chinchipe, San Francisco, Reserva Biológica S. Francisco, trail Atajo; <named-content xmlns:xlink="http://www.w3.org/1999/xlink" content-type="dwc:verbatimCoordinates" xlink:type="simple"><named-content content-type="geo-json" specific-use="{&#34;type&#34;:&#34;Point&#34;,&#34;coordinates&#34;:[-79.073611,-3.975000]}" id="NCID0ECGDI" xlink:type="simple">03°58'30"S, 79°04'25"W</named-content></named-content>; 2000 m asl; 25 Feb. – 3 Mar. 2009; M. Pollet &amp; A. De Braekeleer leg.; yellow pan trap; <named-content xmlns:xlink="http://www.w3.org/1999/xlink" content-type="dwc:institutional_code" xlink:title="Institut Royal des Sciences Naturelles de Belgique" xlink:href="http://grbio.org/institution/institut-royal-des-sciences-naturelles-de-belgique" xlink:type="simple">RBINS</named-content> • 3 ♂; Zamora-Chinchipe Prov., Cantón Zamora, Sector San Francisco, ECSF, T2 to Camino Canal; 8 Aug. 2012; X. Mengual leg.; 2 in <named-content xmlns:xlink="http://www.w3.org/1999/xlink" content-type="dwc:institutional_code" xlink:title="Museum Koenig Bonn, Leibniz-Institut zur Analyse des Biodiversitätswandels" xlink:href="http://grbio.org/institution/zoologisches-forschungsmuseum-alexander-koenig" xlink:type="simple">ZFMK</named-content> [<named-content xmlns:xlink="http://www.w3.org/1999/xlink" content-type="dwc:institutional_code" xlink:title="Museum Koenig Bonn, Leibniz-Institut zur Analyse des Biodiversitätswandels" xlink:href="http://grbio.org/institution/zoologisches-forschungsmuseum-alexander-koenig" xlink:type="simple">ZFMK</named-content>-DIP-00107320, <named-content xmlns:xlink="http://www.w3.org/1999/xlink" content-type="dwc:institutional_code" xlink:title="Museum Koenig Bonn, Leibniz-Institut zur Analyse des Biodiversitätswandels" xlink:href="http://grbio.org/institution/zoologisches-forschungsmuseum-alexander-koenig" xlink:type="simple">ZFMK</named-content>-DIP-00107321], 1 in <abbrev xmlns:xlink="http://www.w3.org/1999/xlink" xlink:title="Instituto Nacional de Biodiversidad, Quito" id="ABBRID0EXGDI" xlink:type="simple">INABIO</abbrev> [<named-content xmlns:xlink="http://www.w3.org/1999/xlink" content-type="dwc:institutional_code" xlink:title="Museum Koenig Bonn, Leibniz-Institut zur Analyse des Biodiversitätswandels" xlink:href="http://grbio.org/institution/zoologisches-forschungsmuseum-alexander-koenig" xlink:type="simple">ZFMK</named-content> DIP00107323] • 1 ♂ 1 ♀; Zamora-Chinchipe Prov., Cantón Zamora, Sector San Francisco, ECSF; 26 Jul. 2012; X. Mengual leg.; <named-content xmlns:xlink="http://www.w3.org/1999/xlink" content-type="dwc:institutional_code" xlink:title="Museum Koenig Bonn, Leibniz-Institut zur Analyse des Biodiversitätswandels" xlink:href="http://grbio.org/institution/zoologisches-forschungsmuseum-alexander-koenig" xlink:type="simple">ZFMK</named-content> [<named-content xmlns:xlink="http://www.w3.org/1999/xlink" content-type="dwc:institutional_code" xlink:title="Museum Koenig Bonn, Leibniz-Institut zur Analyse des Biodiversitätswandels" xlink:href="http://grbio.org/institution/zoologisches-forschungsmuseum-alexander-koenig" xlink:type="simple">ZFMK</named-content>-DIP-00107324, <named-content xmlns:xlink="http://www.w3.org/1999/xlink" content-type="dwc:institutional_code" xlink:title="Museum Koenig Bonn, Leibniz-Institut zur Analyse des Biodiversitätswandels" xlink:href="http://grbio.org/institution/zoologisches-forschungsmuseum-alexander-koenig" xlink:type="simple">ZFMK</named-content>-DIP-00107325] • 1 ♂; Zamora-Chinchipe Prov., Cantón Zamora, Sector San Francisco, ECSF; 31 Jul. 2012; X. Mengual leg.; <named-content xmlns:xlink="http://www.w3.org/1999/xlink" content-type="dwc:institutional_code" xlink:title="Museum Koenig Bonn, Leibniz-Institut zur Analyse des Biodiversitätswandels" xlink:href="http://grbio.org/institution/zoologisches-forschungsmuseum-alexander-koenig" xlink:type="simple">ZFMK</named-content> [<named-content xmlns:xlink="http://www.w3.org/1999/xlink" content-type="dwc:institutional_code" xlink:title="Museum Koenig Bonn, Leibniz-Institut zur Analyse des Biodiversitätswandels" xlink:href="http://grbio.org/institution/zoologisches-forschungsmuseum-alexander-koenig" xlink:type="simple">ZFMK</named-content>-DIP-00107326] • 1 ♂, Napo Prov., Yanayacu Biological Station, grassland near station; <named-content xmlns:xlink="http://www.w3.org/1999/xlink" content-type="dwc:verbatimCoordinates" xlink:type="simple"><named-content content-type="geo-json" specific-use="{&#34;type&#34;:&#34;Point&#34;,&#34;coordinates&#34;:[-77.891378,-0.598355]}" id="NCID0EWHDI" xlink:type="simple">0.598355°S, 77.891378°W</named-content></named-content>; 2150 m asl; 18 Aug. 2022; X. Mengual leg.; <named-content xmlns:xlink="http://www.w3.org/1999/xlink" content-type="dwc:institutional_code" xlink:title="Museum Koenig Bonn, Leibniz-Institut zur Analyse des Biodiversitätswandels" xlink:href="http://grbio.org/institution/zoologisches-forschungsmuseum-alexander-koenig" xlink:type="simple">ZFMK</named-content> [<named-content xmlns:xlink="http://www.w3.org/1999/xlink" content-type="dwc:institutional_code" xlink:title="Museum Koenig Bonn, Leibniz-Institut zur Analyse des Biodiversitätswandels" xlink:href="http://grbio.org/institution/zoologisches-forschungsmuseum-alexander-koenig" xlink:type="simple">ZFMK</named-content>-DIP-00095358]; GenBank accession no. <ext-link xmlns:xlink="http://www.w3.org/1999/xlink" xlink:href="PQ629013" ext-link-type="gen" xlink:type="simple">PQ629013</ext-link> • 1 ♂, Napo Prov., Yanayacu Biological Station, grassland near station; <named-content xmlns:xlink="http://www.w3.org/1999/xlink" content-type="dwc:verbatimCoordinates" xlink:type="simple"><named-content content-type="geo-json" specific-use="{&#34;type&#34;:&#34;Point&#34;,&#34;coordinates&#34;:[-77.891378,-0.598355]}" id="NCID0ELIDI" xlink:type="simple">0.598355°S, 77.891378°W</named-content></named-content>; 2150 m asl; 21 Aug. 2022; X. Mengual leg.; <named-content xmlns:xlink="http://www.w3.org/1999/xlink" content-type="dwc:institutional_code" xlink:title="Museum Koenig Bonn, Leibniz-Institut zur Analyse des Biodiversitätswandels" xlink:href="http://grbio.org/institution/zoologisches-forschungsmuseum-alexander-koenig" xlink:type="simple">ZFMK</named-content> [<named-content xmlns:xlink="http://www.w3.org/1999/xlink" content-type="dwc:institutional_code" xlink:title="Museum Koenig Bonn, Leibniz-Institut zur Analyse des Biodiversitätswandels" xlink:href="http://grbio.org/institution/zoologisches-forschungsmuseum-alexander-koenig" xlink:type="simple">ZFMK</named-content>-DIP-00095500]; GenBank accession no. <ext-link xmlns:xlink="http://www.w3.org/1999/xlink" xlink:href="PQ628993" ext-link-type="gen" xlink:type="simple">PQ628993</ext-link> • 2 ♂, Napo Prov., Yanayacu Biological Station, grassland near station; <named-content xmlns:xlink="http://www.w3.org/1999/xlink" content-type="dwc:verbatimCoordinates" xlink:type="simple"><named-content content-type="geo-json" specific-use="{&#34;type&#34;:&#34;Point&#34;,&#34;coordinates&#34;:[-77.891378,-0.598355]}" id="NCID0EAJDI" xlink:type="simple">0.598355°S, 77.891378°W</named-content></named-content>; 2150 m asl; 22 Aug. 2022; X. Mengual leg.; <named-content xmlns:xlink="http://www.w3.org/1999/xlink" content-type="dwc:institutional_code" xlink:title="Museum Koenig Bonn, Leibniz-Institut zur Analyse des Biodiversitätswandels" xlink:href="http://grbio.org/institution/zoologisches-forschungsmuseum-alexander-koenig" xlink:type="simple">ZFMK</named-content> [<named-content xmlns:xlink="http://www.w3.org/1999/xlink" content-type="dwc:institutional_code" xlink:title="Museum Koenig Bonn, Leibniz-Institut zur Analyse des Biodiversitätswandels" xlink:href="http://grbio.org/institution/zoologisches-forschungsmuseum-alexander-koenig" xlink:type="simple">ZFMK</named-content>-DIP-00095541] and <named-content xmlns:xlink="http://www.w3.org/1999/xlink" content-type="dwc:institutional_code" xlink:title="Naturalis Biodiversity Center" xlink:href="http://grbio.org/institution/naturalis-biodiversity-center" xlink:type="simple">RMNH</named-content> [<named-content xmlns:xlink="http://www.w3.org/1999/xlink" content-type="dwc:institutional_code" xlink:title="Museum Koenig Bonn, Leibniz-Institut zur Analyse des Biodiversitätswandels" xlink:href="http://grbio.org/institution/zoologisches-forschungsmuseum-alexander-koenig" xlink:type="simple">ZFMK</named-content>-DIP-00095542]; GenBank accession no. <ext-link xmlns:xlink="http://www.w3.org/1999/xlink" xlink:href="PQ629004" ext-link-type="gen" xlink:type="simple">PQ629004</ext-link>, <ext-link xmlns:xlink="http://www.w3.org/1999/xlink" xlink:href="PQ629002" ext-link-type="gen" xlink:type="simple">PQ629002</ext-link>.</p><fig id="F21" position="float" orientation="portrait"><object-id xmlns:xlink="http://www.w3.org/1999/xlink" content-type="doi" xlink:type="simple">10.3897/zookeys.1243.132809.figures118-125</object-id><object-id xmlns:xlink="http://www.w3.org/1999/xlink" content-type="arpha" xlink:type="simple">3974953A-6E36-51B1-A38B-3BA130083405</object-id><label>Figures 118–125.</label><caption><p><bold>118–121</bold><italic><tp:taxon-name><tp:taxon-name-part taxon-name-part-type="genus" reg="Serichlamys">Serichlamys</tp:taxon-name-part><tp:taxon-name-part taxon-name-part-type="species" reg="varicaudata">varicaudata</tp:taxon-name-part></tp:taxon-name></italic> Reemer &amp; Mengual, sp. nov. male, holotype <bold>118</bold> habitus, dorsal <bold>119</bold> habitus, lateral <bold>120</bold> head, frontal <bold>121</bold> head, lateral <bold>122</bold><italic><tp:taxon-name><tp:taxon-name-part taxon-name-part-type="genus" reg="Serichlamys">Serichlamys</tp:taxon-name-part><tp:taxon-name-part taxon-name-part-type="species" reg="varicaudata">varicaudata</tp:taxon-name-part></tp:taxon-name></italic> Reemer &amp; Mengual, sp. nov. female, paratype: habitus, dorsal <bold>123–125</bold><italic><tp:taxon-name><tp:taxon-name-part taxon-name-part-type="genus" reg="Serichlamys">Serichlamys</tp:taxon-name-part><tp:taxon-name-part taxon-name-part-type="species" reg="varicaudata">varicaudata</tp:taxon-name-part></tp:taxon-name></italic> Reemer &amp; Mengual, sp. nov. male: variation in colouration of setulosity of tergite 4.</p></caption><graphic xmlns:xlink="http://www.w3.org/1999/xlink" xlink:href="zookeys-1243-051_article-132809__-g021.jpg" position="float" orientation="portrait" xlink:type="simple" id="oo_1359652.jpg"><uri content-type="original_file" xlink:type="simple">https://binary.pensoft.net/fig/1359652</uri></graphic></fig></tp:treatment-sec><tp:treatment-sec sec-type="Additional specimens" id="SECID0E2LDI"><title>Additional specimens.</title><p>Ecuador • 1 ♂; Zamora-Chinchipe Prov., Cantón Zamora, Sector San Francisco, ECSF; 26–31 Jul. 2012; X. Mengual leg.; <named-content xmlns:xlink="http://www.w3.org/1999/xlink" content-type="dwc:institutional_code" xlink:title="Canadian National Collection of Insects, Arachnids and Nematodes" xlink:href="http://grbio.org/institution/canadian-national-collection-insects-arachnids-and-nematodes" xlink:type="simple">CNC</named-content> [M. Reemer specimen code MR0425, <named-content xmlns:xlink="http://www.w3.org/1999/xlink" content-type="dwc:institutional_code" xlink:title="Museum Koenig Bonn, Leibniz-Institut zur Analyse des Biodiversitätswandels" xlink:href="http://grbio.org/institution/zoologisches-forschungsmuseum-alexander-koenig" xlink:type="simple">ZFMK</named-content>-DIP-00107327]; GenBank accession no. <ext-link xmlns:xlink="http://www.w3.org/1999/xlink" xlink:href="PQ628994" ext-link-type="gen" xlink:type="simple">PQ628994</ext-link> • 3 ♂; Zamora-Chinchipe Prov., Cantón Zamora, Sector San Francisco, ECSF; 8 Aug. 2012; X. Mengual leg.; <named-content xmlns:xlink="http://www.w3.org/1999/xlink" content-type="dwc:institutional_code" xlink:title="Canadian National Collection of Insects, Arachnids and Nematodes" xlink:href="http://grbio.org/institution/canadian-national-collection-insects-arachnids-and-nematodes" xlink:type="simple">CNC</named-content> [J. Skevington mol. spec. #5471, <named-content xmlns:xlink="http://www.w3.org/1999/xlink" content-type="dwc:institutional_code" xlink:title="Museum Koenig Bonn, Leibniz-Institut zur Analyse des Biodiversitätswandels" xlink:href="http://grbio.org/institution/zoologisches-forschungsmuseum-alexander-koenig" xlink:type="simple">ZFMK</named-content>-DIP-00107329; J. Skevington specimen 30567, GenBank accession no. <ext-link xmlns:xlink="http://www.w3.org/1999/xlink" xlink:href="PQ628997" ext-link-type="gen" xlink:type="simple">PQ628997</ext-link>; J. Skevington specimen 30592, GenBank accession no. <ext-link xmlns:xlink="http://www.w3.org/1999/xlink" xlink:href="PQ628999" ext-link-type="gen" xlink:type="simple">PQ628999</ext-link>] • 2 sex unknown; same metadata as previous [J. Skevington specimen 30594, GenBank accession no. <ext-link xmlns:xlink="http://www.w3.org/1999/xlink" xlink:href="PQ628998" ext-link-type="gen" xlink:type="simple">PQ628998</ext-link>; GenBank accession no. <ext-link xmlns:xlink="http://www.w3.org/1999/xlink" xlink:href="OR183415" ext-link-type="gen" xlink:type="simple">OR183415</ext-link>] • 4 ♂; Zamora-Chinchipe Prov., Cantón Zamora, Sector San Francisco, ECSF; 31 Jul. – 11 Aug. 2012; <named-content xmlns:xlink="http://www.w3.org/1999/xlink" content-type="dwc:verbatimCoordinates" xlink:type="simple"><named-content content-type="geo-json" specific-use="{&#34;type&#34;:&#34;Point&#34;,&#34;coordinates&#34;:[-79.078333,-3.974722]}" id="NCID0ENNDI" xlink:type="simple">03°58'29"S, 79°04'42"W</named-content></named-content>; 1890 m asl; X. Mengual leg.; <named-content xmlns:xlink="http://www.w3.org/1999/xlink" content-type="dwc:institutional_code" xlink:title="Museum Koenig Bonn, Leibniz-Institut zur Analyse des Biodiversitätswandels" xlink:href="http://grbio.org/institution/zoologisches-forschungsmuseum-alexander-koenig" xlink:type="simple">ZFMK</named-content> [<named-content xmlns:xlink="http://www.w3.org/1999/xlink" content-type="dwc:institutional_code" xlink:title="Museum Koenig Bonn, Leibniz-Institut zur Analyse des Biodiversitätswandels" xlink:href="http://grbio.org/institution/zoologisches-forschungsmuseum-alexander-koenig" xlink:type="simple">ZFMK</named-content>-DIP-00068712, 00068713, 00068716, 00068717]; GenBank accession no. <ext-link xmlns:xlink="http://www.w3.org/1999/xlink" xlink:href="PQ629005" ext-link-type="gen" xlink:type="simple">PQ629005</ext-link>, <ext-link xmlns:xlink="http://www.w3.org/1999/xlink" xlink:href="PQ629009" ext-link-type="gen" xlink:type="simple">PQ629009</ext-link>, <ext-link xmlns:xlink="http://www.w3.org/1999/xlink" xlink:href="PQ629020" ext-link-type="gen" xlink:type="simple">PQ629020</ext-link>, <ext-link xmlns:xlink="http://www.w3.org/1999/xlink" xlink:href="PQ629017" ext-link-type="gen" xlink:type="simple">PQ629017</ext-link> • 1 ♂; Zamora-Chinchipe Prov., Cantón Zamora, Sector San Francisco, ECSF; 31 Jul. – 11 Aug. 2012; <named-content xmlns:xlink="http://www.w3.org/1999/xlink" content-type="dwc:verbatimCoordinates" xlink:type="simple"><named-content content-type="geo-json" specific-use="{&#34;type&#34;:&#34;Point&#34;,&#34;coordinates&#34;:[-79.078333,-3.974722]}" id="NCID0ERODI" xlink:type="simple">03°58'29"S, 79°04'42"W</named-content></named-content>; 1890 m asl; X. Mengual leg.; <named-content xmlns:xlink="http://www.w3.org/1999/xlink" content-type="dwc:institutional_code" xlink:title="Museum Koenig Bonn, Leibniz-Institut zur Analyse des Biodiversitätswandels" xlink:href="http://grbio.org/institution/zoologisches-forschungsmuseum-alexander-koenig" xlink:type="simple">ZFMK</named-content> [<named-content xmlns:xlink="http://www.w3.org/1999/xlink" content-type="dwc:institutional_code" xlink:title="Museum Koenig Bonn, Leibniz-Institut zur Analyse des Biodiversitätswandels" xlink:href="http://grbio.org/institution/zoologisches-forschungsmuseum-alexander-koenig" xlink:type="simple">ZFMK</named-content>-DIP-00013508]; • 2 ♀; Zamora-Chinchipe Prov., Cantón Zamora, Sector San Francisco, ECSF; 31 Jul. – 11 Aug. 2012; <named-content xmlns:xlink="http://www.w3.org/1999/xlink" content-type="dwc:verbatimCoordinates" xlink:type="simple"><named-content content-type="geo-json" specific-use="{&#34;type&#34;:&#34;Point&#34;,&#34;coordinates&#34;:[-79.078333,-3.974722]}" id="NCID0EBPDI" xlink:type="simple">03°58'29"S, 79°04'42"W</named-content></named-content>; 1890 m asl; X. Mengual leg.; <named-content xmlns:xlink="http://www.w3.org/1999/xlink" content-type="dwc:institutional_code" xlink:title="Naturalis Biodiversity Center" xlink:href="http://grbio.org/institution/naturalis-biodiversity-center" xlink:type="simple">RMNH</named-content> [<named-content xmlns:xlink="http://www.w3.org/1999/xlink" content-type="dwc:institutional_code" xlink:title="Museum Koenig Bonn, Leibniz-Institut zur Analyse des Biodiversitätswandels" xlink:href="http://grbio.org/institution/zoologisches-forschungsmuseum-alexander-koenig" xlink:type="simple">ZFMK</named-content>-DIP-00068714] and <named-content xmlns:xlink="http://www.w3.org/1999/xlink" content-type="dwc:institutional_code" xlink:title="Museum Koenig Bonn, Leibniz-Institut zur Analyse des Biodiversitätswandels" xlink:href="http://grbio.org/institution/zoologisches-forschungsmuseum-alexander-koenig" xlink:type="simple">ZFMK</named-content> [<named-content xmlns:xlink="http://www.w3.org/1999/xlink" content-type="dwc:institutional_code" xlink:title="Museum Koenig Bonn, Leibniz-Institut zur Analyse des Biodiversitätswandels" xlink:href="http://grbio.org/institution/zoologisches-forschungsmuseum-alexander-koenig" xlink:type="simple">ZFMK</named-content>-DIP-00068715]; GenBank accession no. <ext-link xmlns:xlink="http://www.w3.org/1999/xlink" xlink:href="PQ628995" ext-link-type="gen" xlink:type="simple">PQ628995</ext-link>, <ext-link xmlns:xlink="http://www.w3.org/1999/xlink" xlink:href="PQ629001" ext-link-type="gen" xlink:type="simple">PQ629001</ext-link> • 1 ♂; Zamora-Chinchipe Prov., Cantón Zamora, Sector San Francisco, ECSF; 8 Aug. 2012; X. Mengual leg.; <named-content xmlns:xlink="http://www.w3.org/1999/xlink" content-type="dwc:institutional_code" xlink:title="Museum Koenig Bonn, Leibniz-Institut zur Analyse des Biodiversitätswandels" xlink:href="http://grbio.org/institution/zoologisches-forschungsmuseum-alexander-koenig" xlink:type="simple">ZFMK</named-content> [<named-content xmlns:xlink="http://www.w3.org/1999/xlink" content-type="dwc:institutional_code" xlink:title="Museum Koenig Bonn, Leibniz-Institut zur Analyse des Biodiversitätswandels" xlink:href="http://grbio.org/institution/zoologisches-forschungsmuseum-alexander-koenig" xlink:type="simple">ZFMK</named-content>-DIP-00068711]; GenBank accession no. <ext-link xmlns:xlink="http://www.w3.org/1999/xlink" xlink:href="PQ629011" ext-link-type="gen" xlink:type="simple">PQ629011</ext-link> • 1 ♂; Napo Prov., Yanayacu Biological Station; <named-content xmlns:xlink="http://www.w3.org/1999/xlink" content-type="dwc:verbatimCoordinates" xlink:type="simple"><named-content content-type="geo-json" specific-use="{&#34;type&#34;:&#34;Point&#34;,&#34;coordinates&#34;:[-77.894056,-0.595639]}" id="NCID0EQQDI" xlink:type="simple">00°35'44.3"S, 77°53'38.6"W</named-content></named-content>; 2234 m asl; 29 Aug. - 3 Sep. 2019; X. Mengual leg.; <named-content xmlns:xlink="http://www.w3.org/1999/xlink" content-type="dwc:institutional_code" xlink:title="Museum Koenig Bonn, Leibniz-Institut zur Analyse des Biodiversitätswandels" xlink:href="http://grbio.org/institution/zoologisches-forschungsmuseum-alexander-koenig" xlink:type="simple">ZFMK</named-content> [<named-content xmlns:xlink="http://www.w3.org/1999/xlink" content-type="dwc:institutional_code" xlink:title="Museum Koenig Bonn, Leibniz-Institut zur Analyse des Biodiversitätswandels" xlink:href="http://grbio.org/institution/zoologisches-forschungsmuseum-alexander-koenig" xlink:type="simple">ZFMK</named-content>-DIP-00068683]; GenBank accession no. <ext-link xmlns:xlink="http://www.w3.org/1999/xlink" xlink:href="PQ629000" ext-link-type="gen" xlink:type="simple">PQ629000</ext-link> • 1 ♂; Napo Prov., Yanayacu Biological Station, trail up to; <named-content xmlns:xlink="http://www.w3.org/1999/xlink" content-type="dwc:verbatimCoordinates" xlink:type="simple"><named-content content-type="geo-json" specific-use="{&#34;type&#34;:&#34;Point&#34;,&#34;coordinates&#34;:[-77.890993,-0.592368]}" id="NCID0EFRDI" xlink:type="simple">0.592368°S, 77.890993°W</named-content></named-content>; 2200 m asl; 18 Aug. 2022; X. Mengual leg.; <named-content xmlns:xlink="http://www.w3.org/1999/xlink" content-type="dwc:institutional_code" xlink:title="Museum Koenig Bonn, Leibniz-Institut zur Analyse des Biodiversitätswandels" xlink:href="http://grbio.org/institution/zoologisches-forschungsmuseum-alexander-koenig" xlink:type="simple">ZFMK</named-content> [<named-content xmlns:xlink="http://www.w3.org/1999/xlink" content-type="dwc:institutional_code" xlink:title="Museum Koenig Bonn, Leibniz-Institut zur Analyse des Biodiversitätswandels" xlink:href="http://grbio.org/institution/zoologisches-forschungsmuseum-alexander-koenig" xlink:type="simple">ZFMK</named-content>-DIP-00095695] • 5 ♂; Napo Prov., Yanayacu Biological Station, environs; <named-content xmlns:xlink="http://www.w3.org/1999/xlink" content-type="dwc:verbatimCoordinates" xlink:type="simple"><named-content content-type="geo-json" specific-use="{&#34;type&#34;:&#34;Point&#34;,&#34;coordinates&#34;:[-77.891495,-0.599100]}" id="NCID0EVRDI" xlink:type="simple">0.5991°S, 77.891495°W</named-content></named-content>; 2140 m asl; 14 Sep. 2023; X. Mengual leg.; <abbrev xmlns:xlink="http://www.w3.org/1999/xlink" xlink:title="Instituto Nacional de Biodiversidad, Quito" id="ABBRID0E1RDI" xlink:type="simple">INABIO</abbrev> [<named-content xmlns:xlink="http://www.w3.org/1999/xlink" content-type="dwc:institutional_code" xlink:title="Museum Koenig Bonn, Leibniz-Institut zur Analyse des Biodiversitätswandels" xlink:href="http://grbio.org/institution/zoologisches-forschungsmuseum-alexander-koenig" xlink:type="simple">ZFMK</named-content>-DIP-00103503] and <named-content xmlns:xlink="http://www.w3.org/1999/xlink" content-type="dwc:institutional_code" xlink:title="Museum Koenig Bonn, Leibniz-Institut zur Analyse des Biodiversitätswandels" xlink:href="http://grbio.org/institution/zoologisches-forschungsmuseum-alexander-koenig" xlink:type="simple">ZFMK</named-content> [<named-content xmlns:xlink="http://www.w3.org/1999/xlink" content-type="dwc:institutional_code" xlink:title="Museum Koenig Bonn, Leibniz-Institut zur Analyse des Biodiversitätswandels" xlink:href="http://grbio.org/institution/zoologisches-forschungsmuseum-alexander-koenig" xlink:type="simple">ZFMK</named-content>-DIP-00103504, <named-content xmlns:xlink="http://www.w3.org/1999/xlink" content-type="dwc:institutional_code" xlink:title="Museum Koenig Bonn, Leibniz-Institut zur Analyse des Biodiversitätswandels" xlink:href="http://grbio.org/institution/zoologisches-forschungsmuseum-alexander-koenig" xlink:type="simple">ZFMK</named-content>-DIP-00103505, <named-content xmlns:xlink="http://www.w3.org/1999/xlink" content-type="dwc:institutional_code" xlink:title="Museum Koenig Bonn, Leibniz-Institut zur Analyse des Biodiversitätswandels" xlink:href="http://grbio.org/institution/zoologisches-forschungsmuseum-alexander-koenig" xlink:type="simple">ZFMK</named-content>-DIP-00103507, <named-content xmlns:xlink="http://www.w3.org/1999/xlink" content-type="dwc:institutional_code" xlink:title="Museum Koenig Bonn, Leibniz-Institut zur Analyse des Biodiversitätswandels" xlink:href="http://grbio.org/institution/zoologisches-forschungsmuseum-alexander-koenig" xlink:type="simple">ZFMK</named-content>-DIP-00103508] • 2 ♂; Napo Prov., Yanayacu Biological Station, stream trail; <named-content xmlns:xlink="http://www.w3.org/1999/xlink" content-type="dwc:verbatimCoordinates" xlink:type="simple"><named-content content-type="geo-json" specific-use="{&#34;type&#34;:&#34;Point&#34;,&#34;coordinates&#34;:[-77.894340,-0.599520]}" id="NCID0EZSDI" xlink:type="simple">0.59952°S, 77.89434°W</named-content></named-content>; 2180 m asl; 17 Sep. 2023; X. Mengual leg.; <named-content xmlns:xlink="http://www.w3.org/1999/xlink" content-type="dwc:institutional_code" xlink:title="Museum Koenig Bonn, Leibniz-Institut zur Analyse des Biodiversitätswandels" xlink:href="http://grbio.org/institution/zoologisches-forschungsmuseum-alexander-koenig" xlink:type="simple">ZFMK</named-content> [<named-content xmlns:xlink="http://www.w3.org/1999/xlink" content-type="dwc:institutional_code" xlink:title="Museum Koenig Bonn, Leibniz-Institut zur Analyse des Biodiversitätswandels" xlink:href="http://grbio.org/institution/zoologisches-forschungsmuseum-alexander-koenig" xlink:type="simple">ZFMK</named-content>-DIP-00103600, <named-content xmlns:xlink="http://www.w3.org/1999/xlink" content-type="dwc:institutional_code" xlink:title="Museum Koenig Bonn, Leibniz-Institut zur Analyse des Biodiversitätswandels" xlink:href="http://grbio.org/institution/zoologisches-forschungsmuseum-alexander-koenig" xlink:type="simple">ZFMK</named-content>-DIP-00103607] • 1 ♂; Napo Prov., Yanayacu Biological Station, forest edge;<named-content xmlns:xlink="http://www.w3.org/1999/xlink" content-type="dwc:verbatimCoordinates" xlink:type="simple"><named-content content-type="geo-json" specific-use="{&#34;type&#34;:&#34;Point&#34;,&#34;coordinates&#34;:[-77.891495,-0.599100]}" id="NCID0ENTDI" xlink:type="simple"> 0.5991°S, 77.891495°W</named-content></named-content>; 2140 m asl; 14 Sep. - 19 Sep. 2023; X. Mengual leg.; Malaise trap; <named-content xmlns:xlink="http://www.w3.org/1999/xlink" content-type="dwc:institutional_code" xlink:title="Museum Koenig Bonn, Leibniz-Institut zur Analyse des Biodiversitätswandels" xlink:href="http://grbio.org/institution/zoologisches-forschungsmuseum-alexander-koenig" xlink:type="simple">ZFMK</named-content> [<named-content xmlns:xlink="http://www.w3.org/1999/xlink" content-type="dwc:institutional_code" xlink:title="Museum Koenig Bonn, Leibniz-Institut zur Analyse des Biodiversitätswandels" xlink:href="http://grbio.org/institution/zoologisches-forschungsmuseum-alexander-koenig" xlink:type="simple">ZFMK</named-content>-DIP-00104346].</p></tp:treatment-sec><tp:treatment-sec sec-type="description" id="SECID0E1TDI"><title>Description</title><p><bold>(based on holotype). Adult male</bold> Body size: 9.5 mm.</p><p><bold><italic>Head</italic>.</bold> Face occupying ~ 2/5 of head width in frontal view; shiny black; white setulose, except black setulose on dorsal 1/4. Gena very narrow; black; white setulose. Oral margin laterally not produced. Frons black; medially bare, laterally black setulose except white setulose along eye margin. Vertex black; black setulose. Occiput black; dorsal 1/2 golden yellow setulose, ventral 1/2 white setulose. Eye bare. Antenna: scape black, pedicel and postpedicel dark brown; antennal ratio ~ 4:1:5.</p><p><bold><italic>Thorax</italic>.</bold> Scutum shiny black with bronze sheen; golden yellow setulose. Postpronotum and postalar callus shiny brown; golden yellow setulose. Scutellum trapezoid, of same colour as scutum, with two apical calcars as long as ~ 2/5 of scutellar length. Pleura greyish brown, except meron and ventral parts of katepisternum blackish. Anepisternum with shallow sulcus; golden yellow setulose anterodorsally and posterodorsally, widely bare medially and ventrally. Anepimeron golden yellow setulose. Katepisternum with patch of white setulae dorsally and a few white setulae ventrally. Katatergite long microtrichose, anatergite short microtrichose. Calypter and halter pale yellow.</p><p>Wing: hyaline; microtrichose, except bare on basal 1/4 of cell r<sub>1</sub>, most of cell br (only microtrichose along vena spuria), posterobasal 1/2 of cell bm, anterobasal 1/3 of cell cup, and basomedian 3/5 of alula.</p><p>Legs: femora black; yellow to white setulose. Tibiae black, apices narrowly brown; white setulose. Tarsi black with apical tarsomere yellowish brown; black setulose dorsally, yellow setulose ventrally. Coxae and trochanters blackish; yellow and white setulose.</p><p><bold><italic>Abdomen</italic>.</bold> Tergites blackish, with lateral and posterior margins brown. Tergite 1 yellowish white setulose. Tergite 2 shiny with three large dull maculae; yellowish white setulose. Tergite 3 dull on most of surface, with lateral and posterior margins shiny; yellowish white setulose on shiny parts, black setulose on dull parts. Tergite 4 semi-shiny; reddish yellow setulose laterally and posteriorly, black setulose anteriorly and medially, white setulose in anterolateral corners. Sternites blackish; yellow setulose. Genitalia as in Fig. <xref ref-type="fig" rid="F24">141</xref>.</p><p><bold>Female.</bold> As male, except for following differences. Face, frons, and vertex black setulose except for pair of small patches of white setulae along eye margin. Scutum, scutellum, and pleura black setulose. Tergite 5 yellow to yellowish brown; yellow setulose.</p></tp:treatment-sec><tp:treatment-sec sec-type="diagnosis" id="SECID0EEVDI"><title>Diagnosis.</title><p>Body length: male 9–10 mm (<italic>n</italic> = 10), female 11–12 mm (<italic>n</italic> = 2). Superficially, this species looks most similar to <italic><tp:taxon-name><tp:taxon-name-part taxon-name-part-type="genus" reg="Serichlamys">S.</tp:taxon-name-part><tp:taxon-name-part taxon-name-part-type="species" reg="boti">boti</tp:taxon-name-part></tp:taxon-name></italic> Reemer, sp. nov., <italic><tp:taxon-name><tp:taxon-name-part taxon-name-part-type="genus" reg="Serichlamys">S.</tp:taxon-name-part><tp:taxon-name-part taxon-name-part-type="species" reg="chloraspis">chloraspis</tp:taxon-name-part></tp:taxon-name></italic> Reemer, sp. nov., and <italic><tp:taxon-name><tp:taxon-name-part taxon-name-part-type="genus" reg="Serichlamys">S.</tp:taxon-name-part><tp:taxon-name-part taxon-name-part-type="species" reg="pallitarsis">pallitarsis</tp:taxon-name-part></tp:taxon-name></italic> Reemer &amp; Mengual, sp. nov., which are of similar size and colouration. These four species all have a black face, entirely dark tibiae, a uniformly coloured postpedicel, and a large rectangular dull area on tergite 3. The combination of the following characters distinguishes <italic><tp:taxon-name><tp:taxon-name-part taxon-name-part-type="genus" reg="Serichlamys">S.</tp:taxon-name-part><tp:taxon-name-part taxon-name-part-type="species" reg="varicaudata">varicaudata</tp:taxon-name-part></tp:taxon-name></italic> Reemer &amp; Mengual, sp. nov. from the other three species: wing cell dm entirely microtrichose (partly bare in <italic><tp:taxon-name><tp:taxon-name-part taxon-name-part-type="genus" reg="Serichlamys">S.</tp:taxon-name-part><tp:taxon-name-part taxon-name-part-type="species" reg="boti">boti</tp:taxon-name-part></tp:taxon-name></italic> Reemer, sp. nov.), scutum and scutellum without strong metallic green shine (green metallic in <italic><tp:taxon-name><tp:taxon-name-part taxon-name-part-type="genus" reg="Serichlamys">S.</tp:taxon-name-part><tp:taxon-name-part taxon-name-part-type="species" reg="chloraspis">chloraspis</tp:taxon-name-part></tp:taxon-name></italic> Reemer, sp. nov.), tergite 2 with lateral dull parts large (Fig. <xref ref-type="fig" rid="F6">33</xref>) (small in <italic><tp:taxon-name><tp:taxon-name-part taxon-name-part-type="genus" reg="Serichlamys">S.</tp:taxon-name-part><tp:taxon-name-part taxon-name-part-type="species" reg="boti">boti</tp:taxon-name-part></tp:taxon-name></italic> Reemer, sp. nov. and <italic><tp:taxon-name><tp:taxon-name-part taxon-name-part-type="genus" reg="Serichlamys">S.</tp:taxon-name-part><tp:taxon-name-part taxon-name-part-type="species" reg="pallitarsis">pallitarsis</tp:taxon-name-part></tp:taxon-name></italic> Reemer &amp; Mengual, sp. nov.; Figs <xref ref-type="fig" rid="F6">30</xref>, <xref ref-type="fig" rid="F6">32</xref>), hind metatarsus dorsally black (orange in <italic><tp:taxon-name><tp:taxon-name-part taxon-name-part-type="genus" reg="Serichlamys">S.</tp:taxon-name-part><tp:taxon-name-part taxon-name-part-type="species" reg="boti">boti</tp:taxon-name-part></tp:taxon-name></italic> Reemer, sp. nov. and <italic><tp:taxon-name><tp:taxon-name-part taxon-name-part-type="genus" reg="Serichlamys">S.</tp:taxon-name-part><tp:taxon-name-part taxon-name-part-type="species" reg="pallitarsis">pallitarsis</tp:taxon-name-part></tp:taxon-name></italic> Reemer &amp; Mengual, sp. nov.). Male genitalia as in Fig. <xref ref-type="fig" rid="F24">141</xref>.</p></tp:treatment-sec><tp:treatment-sec sec-type="notes" id="SECID0EMZDI"><title>Notes.</title><p>In the studied male specimens, the degree to which tergite 4 is covered with red setulae varies from only the apical 1/3 to the entire tergite (Figs <xref ref-type="fig" rid="F21">123–125</xref>). The colour of the setulae on the vertex also varies from entirely golden yellow to entirely black.</p></tp:treatment-sec><tp:treatment-sec sec-type="etymology" id="SECID0EWZDI"><title>Etymology.</title><p>The specific epithet is composed of the Latin words <italic>varius</italic> (different) and <italic>cauda</italic> (tail). The name refers to the variability of the colouration of both integument and setulosity of tergite 4.</p></tp:treatment-sec><tp:treatment-sec sec-type="Molecular data" id="SECID0EA1DI"><title>Molecular data.</title><p>Several DNA barcodes were successfully obtained from multiple specimens from Ecuador and they were recovered in a well-supported cluster (<abbrev xmlns:xlink="http://www.w3.org/1999/xlink" xlink:title="Bootstrap support values" id="ABBRID0EG1DI" xlink:type="simple">BS</abbrev> = 98.8) in the NJ tree. The intraspecific similarity ranges from 99.111 to 100%.</p></tp:treatment-sec><tp:treatment-sec sec-type="distribution" id="SECID0EK1DI"><title>Distribution.</title><p>This species is only known from Ecuador, where it was found on eastern and western slopes of the Andes at elevations between 1800 and 2200 meters.</p></tp:treatment-sec><tp:treatment-sec><!--Section generated to contain objects referenced in tp:taxon-treatment.--><fig id="F1" position="float" orientation="portrait"><object-id xmlns:xlink="http://www.w3.org/1999/xlink" content-type="doi" xlink:type="simple">10.3897/zookeys.1243.132809.figures1-4</object-id><object-id xmlns:xlink="http://www.w3.org/1999/xlink" content-type="arpha" xlink:type="simple">F55E58C6-D55F-5BB5-B0EA-E072F3C5E271</object-id><label>Figures 1–4.</label><caption><p><bold>1</bold> wing of <italic><tp:taxon-name><tp:taxon-name-part taxon-name-part-type="genus" reg="Serichlamys">Serichlamys</tp:taxon-name-part><tp:taxon-name-part taxon-name-part-type="species" reg="varicaudata">varicaudata</tp:taxon-name-part></tp:taxon-name></italic> Reemer &amp; Mengual, sp. nov. Note posterior appendix on vein R<sub>4+5</sub> and near-rectangular (slightly acute) postero-apical corner pf cell r<sub>4+5</sub><bold>2–4</bold> anterior pleura of <italic><tp:taxon-name><tp:taxon-name-part taxon-name-part-type="genus" reg="Serichlamys">Serichlamys</tp:taxon-name-part><tp:taxon-name-part taxon-name-part-type="species" reg="varicaudata">varicaudata</tp:taxon-name-part></tp:taxon-name></italic> Reemer &amp; Mengual, sp. nov., lateral view <bold>2</bold> overview <bold>3</bold> proepisternum, note presence of setulae on the posterior part of this sclerite <bold>4</bold> anepisternum; note large bare medioventral part.</p></caption><graphic xmlns:xlink="http://www.w3.org/1999/xlink" xlink:href="zookeys-1243-051_article-132809__-g001.jpg" position="float" orientation="portrait" xlink:type="simple" id="oo_1359632.jpg"><uri content-type="original_file" xlink:type="simple">https://binary.pensoft.net/fig/1359632</uri></graphic></fig><fig id="F2" position="float" orientation="portrait"><object-id xmlns:xlink="http://www.w3.org/1999/xlink" content-type="doi" xlink:type="simple">10.3897/zookeys.1243.132809.figures5-12</object-id><object-id xmlns:xlink="http://www.w3.org/1999/xlink" content-type="arpha" xlink:type="simple">C24A24C3-5A89-5424-AE2F-A3E496E0F441</object-id><label>Figures 5–12.</label><caption><p><bold>5, 6</bold> colour of face of <italic><tp:taxon-name><tp:taxon-name-part taxon-name-part-type="genus" reg="Serichlamys">Serichlamys</tp:taxon-name-part></tp:taxon-name></italic> species <bold>5</bold> black (<italic><tp:taxon-name><tp:taxon-name-part taxon-name-part-type="genus" reg="Serichlamys">S.</tp:taxon-name-part><tp:taxon-name-part taxon-name-part-type="species" reg="chloraspis">chloraspis</tp:taxon-name-part></tp:taxon-name></italic> Reemer, sp. nov. male, holotype) <bold>6</bold> yellowish brown (<italic><tp:taxon-name><tp:taxon-name-part taxon-name-part-type="genus" reg="Serichlamys">S.</tp:taxon-name-part><tp:taxon-name-part taxon-name-part-type="species" reg="serpentiphallus">serpentiphallus</tp:taxon-name-part></tp:taxon-name></italic> Reemer, sp. nov. male, holotype) <bold>7–9</bold> hind tibiae of <italic><tp:taxon-name><tp:taxon-name-part taxon-name-part-type="genus" reg="Serichlamys">Serichlamys</tp:taxon-name-part></tp:taxon-name></italic> species <bold>7</bold> with contrasting colour pattern (<italic><tp:taxon-name><tp:taxon-name-part taxon-name-part-type="genus" reg="Serichlamys">S.</tp:taxon-name-part><tp:taxon-name-part taxon-name-part-type="species" reg="vexilliphallus">vexilliphallus</tp:taxon-name-part></tp:taxon-name></italic> Reemer &amp; Mengual, sp. nov. male, holotype) <bold>8</bold> uniformly yellowish brown (<italic><tp:taxon-name><tp:taxon-name-part taxon-name-part-type="genus" reg="Serichlamys">S.</tp:taxon-name-part><tp:taxon-name-part taxon-name-part-type="species" reg="mitis">mitis</tp:taxon-name-part></tp:taxon-name></italic> (Curran, 1940) male, specimen MR1576) <bold>9</bold> dark (<italic><tp:taxon-name><tp:taxon-name-part taxon-name-part-type="genus" reg="Serichlamys">S.</tp:taxon-name-part><tp:taxon-name-part taxon-name-part-type="species" reg="pallitarsis">pallitarsis</tp:taxon-name-part></tp:taxon-name></italic> Reemer &amp; Mengual, sp. nov. male, holotype) <bold>10</bold>–<bold>12</bold> antenna of <italic><tp:taxon-name><tp:taxon-name-part taxon-name-part-type="genus" reg="Serichlamys">Serichlamys</tp:taxon-name-part></tp:taxon-name></italic> species <bold>10</bold> postpedicel pale brown with apical 1/3 dark (<italic><tp:taxon-name><tp:taxon-name-part taxon-name-part-type="genus" reg="Serichlamys">S.</tp:taxon-name-part><tp:taxon-name-part taxon-name-part-type="species" reg="mitis">mitis</tp:taxon-name-part></tp:taxon-name></italic> (Curran, 1940) male, specimen MR1576) <bold>11</bold> postpedicel entirely dark brown (<italic><tp:taxon-name><tp:taxon-name-part taxon-name-part-type="genus" reg="Serichlamys">S.</tp:taxon-name-part><tp:taxon-name-part taxon-name-part-type="species" reg="varicaudata">varicaudata</tp:taxon-name-part></tp:taxon-name></italic> Reemer &amp; Mengual, sp. nov. male, holotype) <bold>12</bold> postpedicel entirely orange (<italic><tp:taxon-name><tp:taxon-name-part taxon-name-part-type="genus" reg="Serichlamys">S.</tp:taxon-name-part><tp:taxon-name-part taxon-name-part-type="species" reg="pallitarsis">pallitarsis</tp:taxon-name-part></tp:taxon-name></italic> Reemer &amp; Mengual, sp. nov. female, paratype).</p></caption><graphic xmlns:xlink="http://www.w3.org/1999/xlink" xlink:href="zookeys-1243-051_article-132809__-g002.jpg" position="float" orientation="portrait" xlink:type="simple" id="oo_1359633.jpg"><uri content-type="original_file" xlink:type="simple">https://binary.pensoft.net/fig/1359633</uri></graphic></fig><fig id="F3" position="float" orientation="portrait"><object-id xmlns:xlink="http://www.w3.org/1999/xlink" content-type="doi" xlink:type="simple">10.3897/zookeys.1243.132809.figures13-17</object-id><object-id xmlns:xlink="http://www.w3.org/1999/xlink" content-type="arpha" xlink:type="simple">F5C33431-FFE8-5721-8DBF-598A5592389E</object-id><label>Figures 13–17.</label><caption><p>Tergite 3 of <italic><tp:taxon-name><tp:taxon-name-part taxon-name-part-type="genus" reg="Serichlamys">Serichlamys</tp:taxon-name-part></tp:taxon-name></italic> species. White lines in lower half of figures indicate position of dull maculae <bold>13</bold><italic><tp:taxon-name><tp:taxon-name-part taxon-name-part-type="genus" reg="Serichlamys">S.</tp:taxon-name-part><tp:taxon-name-part taxon-name-part-type="species" reg="melamitis">melamitis</tp:taxon-name-part></tp:taxon-name></italic> Reemer, sp. nov. male, holotype <bold>14</bold><italic><tp:taxon-name><tp:taxon-name-part taxon-name-part-type="genus" reg="Serichlamys">S.</tp:taxon-name-part><tp:taxon-name-part taxon-name-part-type="species" reg="mellimitis">mellimitis</tp:taxon-name-part></tp:taxon-name></italic> Reemer, sp. nov. male, holotype <bold>15</bold><italic><tp:taxon-name><tp:taxon-name-part taxon-name-part-type="genus" reg="Serichlamys">S.</tp:taxon-name-part><tp:taxon-name-part taxon-name-part-type="species" reg="mitis">mitis</tp:taxon-name-part></tp:taxon-name></italic> (Curran, 1940) male, specimen MR1576 <bold>16</bold><italic><tp:taxon-name><tp:taxon-name-part taxon-name-part-type="genus" reg="Serichlamys">S.</tp:taxon-name-part><tp:taxon-name-part taxon-name-part-type="species" reg="mitis">mitis</tp:taxon-name-part></tp:taxon-name></italic> (Curran, 1940) female, specimen MR1581 <bold>17</bold><italic><tp:taxon-name><tp:taxon-name-part taxon-name-part-type="genus" reg="Serichlamys">S.</tp:taxon-name-part><tp:taxon-name-part taxon-name-part-type="species" reg="varicaudata">varicaudata</tp:taxon-name-part></tp:taxon-name></italic> Reemer &amp; Mengual, sp. nov. male, holotype.</p></caption><graphic xmlns:xlink="http://www.w3.org/1999/xlink" xlink:href="zookeys-1243-051_article-132809__-g003.jpg" position="float" orientation="portrait" xlink:type="simple" id="oo_1359634.jpg"><uri content-type="original_file" xlink:type="simple">https://binary.pensoft.net/fig/1359634</uri></graphic></fig><fig id="F5" position="float" orientation="portrait"><object-id xmlns:xlink="http://www.w3.org/1999/xlink" content-type="doi" xlink:type="simple">10.3897/zookeys.1243.132809.figures24-29</object-id><object-id xmlns:xlink="http://www.w3.org/1999/xlink" content-type="arpha" xlink:type="simple">FE3957C9-AA52-5F15-9620-9B1567C96DB2</object-id><label>Figures 24–29.</label><caption><p><bold>24, 25.</bold> Microtrichiae on wing cell dm in <italic><tp:taxon-name><tp:taxon-name-part taxon-name-part-type="genus" reg="Serichlamys">Serichlamys</tp:taxon-name-part></tp:taxon-name></italic> species <bold>24</bold><italic><tp:taxon-name><tp:taxon-name-part taxon-name-part-type="genus" reg="Serichlamys">S.</tp:taxon-name-part><tp:taxon-name-part taxon-name-part-type="species" reg="boti">boti</tp:taxon-name-part></tp:taxon-name></italic> Reemer, sp. nov. male, holotype <bold>25</bold><italic><tp:taxon-name><tp:taxon-name-part taxon-name-part-type="genus" reg="Serichlamys">S.</tp:taxon-name-part><tp:taxon-name-part taxon-name-part-type="species" reg="varicaudata">varicaudata</tp:taxon-name-part></tp:taxon-name></italic> Reemer &amp; Mengual, sp. nov. male, holotype <bold>26, 27</bold> scutum and scutellum of <italic><tp:taxon-name><tp:taxon-name-part taxon-name-part-type="genus" reg="Serichlamys">Serichlamys</tp:taxon-name-part></tp:taxon-name></italic> males <bold>26</bold><italic><tp:taxon-name><tp:taxon-name-part taxon-name-part-type="genus" reg="Serichlamys">S.</tp:taxon-name-part><tp:taxon-name-part taxon-name-part-type="species" reg="chloraspis">chloraspis</tp:taxon-name-part></tp:taxon-name></italic> Reemer, sp. nov. holotype <bold>27</bold><italic><tp:taxon-name><tp:taxon-name-part taxon-name-part-type="genus" reg="Serichlamys">S.</tp:taxon-name-part><tp:taxon-name-part taxon-name-part-type="species" reg="varicaudata">varicaudata</tp:taxon-name-part></tp:taxon-name></italic> Reemer &amp; Mengual, sp. nov. holotype <bold>28, 29</bold> hind tarsus of <italic><tp:taxon-name><tp:taxon-name-part taxon-name-part-type="genus" reg="Serichlamys">Serichlamys</tp:taxon-name-part></tp:taxon-name></italic> males <bold>28</bold><italic><tp:taxon-name><tp:taxon-name-part taxon-name-part-type="genus" reg="Serichlamys">S.</tp:taxon-name-part><tp:taxon-name-part taxon-name-part-type="species" reg="pallitarsis">pallitarsis</tp:taxon-name-part></tp:taxon-name></italic> Reemer &amp; Mengual, sp. nov. holotype <bold>29</bold><italic><tp:taxon-name><tp:taxon-name-part taxon-name-part-type="genus" reg="Serichlamys">S.</tp:taxon-name-part><tp:taxon-name-part taxon-name-part-type="species" reg="varicaudata">varicaudata</tp:taxon-name-part></tp:taxon-name></italic> Reemer &amp; Mengual, sp. nov. holotype.</p></caption><graphic xmlns:xlink="http://www.w3.org/1999/xlink" xlink:href="zookeys-1243-051_article-132809__-g005.jpg" position="float" orientation="portrait" xlink:type="simple" id="oo_1359636.jpg"><uri content-type="original_file" xlink:type="simple">https://binary.pensoft.net/fig/1359636</uri></graphic></fig><fig id="F6" position="float" orientation="portrait"><object-id xmlns:xlink="http://www.w3.org/1999/xlink" content-type="doi" xlink:type="simple">10.3897/zookeys.1243.132809.figures30-35</object-id><object-id xmlns:xlink="http://www.w3.org/1999/xlink" content-type="arpha" xlink:type="simple">B4E0EECE-DCE5-5444-9971-AA55F2E7BF82</object-id><label>Figures 30–35.</label><caption><p><bold>30–33</bold> tergite 2 of <italic><tp:taxon-name><tp:taxon-name-part taxon-name-part-type="genus" reg="Serichlamys">Serichlamys</tp:taxon-name-part></tp:taxon-name></italic> males. White lines in lower half of figures indicate position of dull maculae <bold>30</bold><italic><tp:taxon-name><tp:taxon-name-part taxon-name-part-type="genus" reg="Serichlamys">S.</tp:taxon-name-part><tp:taxon-name-part taxon-name-part-type="species" reg="boti">boti</tp:taxon-name-part></tp:taxon-name></italic> Reemer, sp. nov. holotype <bold>31</bold><italic><tp:taxon-name><tp:taxon-name-part taxon-name-part-type="genus" reg="Serichlamys">S.</tp:taxon-name-part><tp:taxon-name-part taxon-name-part-type="species" reg="chloraspis">chloraspis</tp:taxon-name-part></tp:taxon-name></italic> Reemer, sp. nov. holotype <bold>32</bold><italic><tp:taxon-name><tp:taxon-name-part taxon-name-part-type="genus" reg="Serichlamys">S.</tp:taxon-name-part><tp:taxon-name-part taxon-name-part-type="species" reg="pallitarsis">pallitarsis</tp:taxon-name-part></tp:taxon-name></italic> Reemer &amp; Mengual, sp. nov. holotype <bold>33</bold><italic><tp:taxon-name><tp:taxon-name-part taxon-name-part-type="genus" reg="Serichlamys">S.</tp:taxon-name-part><tp:taxon-name-part taxon-name-part-type="species" reg="varicaudata">varicaudata</tp:taxon-name-part></tp:taxon-name></italic> Reemer &amp; Mengual, sp. nov. holotype <bold>34, 35</bold> antenna of <italic><tp:taxon-name><tp:taxon-name-part taxon-name-part-type="genus" reg="Serichlamys">Serichlamys</tp:taxon-name-part></tp:taxon-name></italic> females <bold>34</bold><italic><tp:taxon-name><tp:taxon-name-part taxon-name-part-type="genus" reg="Serichlamys">S.</tp:taxon-name-part><tp:taxon-name-part taxon-name-part-type="species" reg="pallitarsis">pallitarsis</tp:taxon-name-part></tp:taxon-name></italic> Reemer &amp; Mengual, sp. nov. paratype <bold>35</bold><italic><tp:taxon-name><tp:taxon-name-part taxon-name-part-type="genus" reg="Serichlamys">S.</tp:taxon-name-part><tp:taxon-name-part taxon-name-part-type="species" reg="varicaudata">varicaudata</tp:taxon-name-part></tp:taxon-name></italic> Reemer &amp; Mengual, sp. nov. paratype.</p></caption><graphic xmlns:xlink="http://www.w3.org/1999/xlink" xlink:href="zookeys-1243-051_article-132809__-g006.jpg" position="float" orientation="portrait" xlink:type="simple" id="oo_1359637.jpg"><uri content-type="original_file" xlink:type="simple">https://binary.pensoft.net/fig/1359637</uri></graphic></fig><fig id="F24" position="float" orientation="portrait"><object-id xmlns:xlink="http://www.w3.org/1999/xlink" content-type="doi" xlink:type="simple">10.3897/zookeys.1243.132809.figures138-141</object-id><object-id xmlns:xlink="http://www.w3.org/1999/xlink" content-type="arpha" xlink:type="simple">F7FF4DBE-2876-5882-9758-7241072AABFB</object-id><label>Figures 138–141.</label><caption><p><italic><tp:taxon-name><tp:taxon-name-part taxon-name-part-type="genus" reg="Serichlamys">Serichlamys</tp:taxon-name-part></tp:taxon-name></italic> male genitalia <bold>138</bold><italic><tp:taxon-name><tp:taxon-name-part taxon-name-part-type="genus" reg="Serichlamys">S.</tp:taxon-name-part><tp:taxon-name-part taxon-name-part-type="species" reg="boti">boti</tp:taxon-name-part></tp:taxon-name></italic> Reemer, sp. nov. holotype <bold>139</bold><italic><tp:taxon-name><tp:taxon-name-part taxon-name-part-type="genus" reg="Serichlamys">S.</tp:taxon-name-part><tp:taxon-name-part taxon-name-part-type="species" reg="chloraspis">chloraspis</tp:taxon-name-part></tp:taxon-name></italic> Reemer, sp. nov. paratype <bold>140</bold><italic><tp:taxon-name><tp:taxon-name-part taxon-name-part-type="genus" reg="Serichlamys">S.</tp:taxon-name-part><tp:taxon-name-part taxon-name-part-type="species" reg="pallitarsis">pallitarsis</tp:taxon-name-part></tp:taxon-name></italic> Reemer &amp; Mengual, sp. nov. paratype, coll. <named-content xmlns:xlink="http://www.w3.org/1999/xlink" content-type="dwc:institutional_code" xlink:title="National Museum of Natural History" xlink:href="http://grbio.org/institution/smithsonian-institution-national-museum-natural-history-0" xlink:type="simple">USNM</named-content>, specimen code MR1595 <bold>141</bold><italic><tp:taxon-name><tp:taxon-name-part taxon-name-part-type="genus" reg="Serichlamys">S.</tp:taxon-name-part><tp:taxon-name-part taxon-name-part-type="species" reg="varicaudata">varicaudata</tp:taxon-name-part></tp:taxon-name></italic> Reemer &amp; Mengual, sp. nov., coll. <named-content xmlns:xlink="http://www.w3.org/1999/xlink" content-type="dwc:institutional_code" xlink:title="Museum Koenig Bonn, Leibniz-Institut zur Analyse des Biodiversitätswandels" xlink:href="http://grbio.org/institution/zoologisches-forschungsmuseum-alexander-koenig" xlink:type="simple">ZFMK</named-content>, specimen code MR425.</p></caption><graphic xmlns:xlink="http://www.w3.org/1999/xlink" xlink:href="zookeys-1243-051_article-132809__-g024.jpg" position="float" orientation="portrait" xlink:type="simple" id="oo_1359655.jpg"><uri content-type="original_file" xlink:type="simple">https://binary.pensoft.net/fig/1359655</uri></graphic></fig></tp:treatment-sec><ref-list><ref id="B22"><mixed-citation xmlns:xlink="http://www.w3.org/1999/xlink" xlink:type="simple"><person-group><name name-style="western"><surname>Wong</surname><given-names>D</given-names></name><name name-style="western"><surname>Norman</surname><given-names>H</given-names></name><name name-style="western"><surname>Creedy</surname><given-names>TJ</given-names></name><name name-style="western"><surname>Jordaens</surname><given-names>K</given-names></name><name name-style="western"><surname>Moran</surname><given-names>KM</given-names></name><name name-style="western"><surname>Young</surname><given-names>A</given-names></name><name name-style="western"><surname>Mengual</surname><given-names>X</given-names></name><name name-style="western"><surname>Skevington</surname><given-names>JH</given-names></name><name name-style="western"><surname>Vogler</surname><given-names>AP</given-names></name></person-group> (<year>2023</year>) The phylogeny and evolutionary ecology of hoverflies (<tp:taxon-name><tp:taxon-name-part taxon-name-part-type="order">Diptera</tp:taxon-name-part></tp:taxon-name>: <tp:taxon-name><tp:taxon-name-part taxon-name-part-type="family">Syrphidae</tp:taxon-name-part></tp:taxon-name>) inferred from mitochondrial genomes. Molecular Phylogenetics and Evolution 184: 107759. <ext-link xlink:href="10.1016/j.ympev.2023.107759" ext-link-type="doi" xlink:type="simple">https://doi.org/10.1016/j.ympev.2023.107759</ext-link></mixed-citation></ref></ref-list></tp:taxon-treatment>
