# Supplementary material for: ﻿Revision of the Neotropical species of the hoverfly genus Serichlamys Curran, 1925 (Diptera, Syrphidae, Microdontinae)
Source: Zookeys. 2025 Jun 24;1243:51–106. doi: 10.3897/zookeys.1243.132809 (PMC12239028; doi:10.3897/zookeys.1243.132809)
Supplement: XML Treatment for Serichlamys vexilliphallus [file zookeys.1243.132809-treatment13.xml]

<!DOCTYPE tp:taxon-treatment
  PUBLIC "-//TaxonX//DTD Taxonomic Treatment Publishing DTD v0 20100105//EN" "tax-treatment-NSO.dtd">
<tp:taxon-treatment xmlns:tp="http://www.plazi.org/taxpub"><tp:treatment-meta><kwd-group><label>Taxon classification</label><kwd>
                <named-content content-type="kingdom">Animalia</named-content>
              </kwd><kwd>
                <named-content content-type="order">Diptera</named-content>
              </kwd><kwd>
                <named-content content-type="family">Syrphidae</named-content>
              </kwd></kwd-group><mixed-citation publication-type="journal"><person-group><name><surname>Reemer</surname><given-names>Menno</given-names></name><name><surname>Mengual</surname><given-names>Ximo</given-names></name></person-group><article-title>﻿Revision of the Neotropical species of the hoverfly genus <italic><tp:taxon-name><tp:taxon-name-part taxon-name-part-type="genus" reg="Serichlamys">Serichlamys</tp:taxon-name-part></tp:taxon-name></italic> Curran, 1925 (<tp:taxon-name><tp:taxon-name-part taxon-name-part-type="order">Diptera</tp:taxon-name-part></tp:taxon-name>, <tp:taxon-name><tp:taxon-name-part taxon-name-part-type="family">Syrphidae</tp:taxon-name-part></tp:taxon-name>, <tp:taxon-name><tp:taxon-name-part taxon-name-part-type="subfamily">Microdontinae</tp:taxon-name-part></tp:taxon-name>)</article-title><source>Zookeys</source><day>24</day><month>06</month><year>2025</year><volume>1243</volume><fpage>51</fpage><lpage>106</lpage><pub-id pub-id-type="doi">10.3897/zookeys.1243.132809</pub-id></mixed-citation></tp:treatment-meta><tp:nomenclature><label>﻿</label><tp:taxon-name>
              <object-id xmlns:xlink="http://www.w3.org/1999/xlink" content-type="arpha" xlink:type="simple">C4D2B1C6-D080-536F-8F69-0EB346C985E3</object-id>
              <tp:taxon-name-part taxon-name-part-type="genus" reg="Serichlamys">Serichlamys</tp:taxon-name-part>
              <tp:taxon-name-part taxon-name-part-type="species" reg="vexilliphallus">vexilliphallus</tp:taxon-name-part>
              <object-id xmlns:xlink="http://www.w3.org/1999/xlink" content-type="zoobank" xlink:type="simple">https://zoobank.org/003A045E-AF34-4056-98A0-7B93D0870B87</object-id>
            </tp:taxon-name><tp:taxon-authority>Reemer &amp; Mengual</tp:taxon-authority><tp:taxon-status xmlns:xlink="http://www.w3.org/1999/xlink" xlink:type="simple">sp. nov.</tp:taxon-status><xref ref-type="fig" rid="F2">Figs 7</xref><xref ref-type="fig" rid="F22">, 126–130</xref><xref ref-type="fig" rid="F27">, 150–153</xref></tp:nomenclature><tp:treatment-sec sec-type="type material" id="SECID0EF3DI"><title>Type material.</title><p><bold><italic>Holotype</italic>.</bold> Ecuador • 1 ♂, holotype of <italic><tp:taxon-name><tp:taxon-name-part taxon-name-part-type="genus" reg="Serichlamys">Serichlamys</tp:taxon-name-part><tp:taxon-name-part taxon-name-part-type="species" reg="vexilliphallus">vexilliphallus</tp:taxon-name-part></tp:taxon-name></italic> sp. nov.; Napo Prov., Huahua Sumaco, km 44 on Hollin-Loreto road; 17 Dec. 1989; M.J. Wasbauer &amp; H. Real leg.; <named-content xmlns:xlink="http://www.w3.org/1999/xlink" content-type="dwc:institutional_code" xlink:title="California State Collection of Arthropods" xlink:href="http://grbio.org/institution/california-state-collection-arthropods" xlink:type="simple">CSCA</named-content>.</p><p>Label 1: “ECUADOR: Napo Prov. // Huahua Sumaco, km 44 // on Hollin-Loreto rd // XII-17-1989 mal. trap // M. &amp; J. Wasbauer, H. Real”; label 2: “<tp:taxon-name><tp:taxon-name-part taxon-name-part-type="genus" reg="Serichlamys">Serichlamys</tp:taxon-name-part></tp:taxon-name> sp. nov. // Det. M. Reemer 2022 /./ Specimen code MR1480”. <bold><italic>Paratypes</italic>.</bold> Ecuador • 1 ♂; Napo Prov., Huahua Sumaco, km 45 on Hollin-Loreto road; 14 Dec. 1989; M.J. Wasbauer &amp; H. Real leg.; <named-content xmlns:xlink="http://www.w3.org/1999/xlink" content-type="dwc:institutional_code" xlink:title="California State Collection of Arthropods" xlink:href="http://grbio.org/institution/california-state-collection-arthropods" xlink:type="simple">CSCA</named-content> • 2 ♂; Napo Prov., Huahua Sumaco, km 45 on Hollin-Loreto road; 15 Dec. 1989; M.J. Wasbauer &amp; H. Real leg.; <named-content xmlns:xlink="http://www.w3.org/1999/xlink" content-type="dwc:institutional_code" xlink:title="California State Collection of Arthropods" xlink:href="http://grbio.org/institution/california-state-collection-arthropods" xlink:type="simple">CSCA</named-content> • 2 ♂; Napo Prov., Huahua Sumaco, km 45 on Hollin-Loreto road; 16 Dec. 1989; M.J. Wasbauer &amp; H. Real leg.; <named-content xmlns:xlink="http://www.w3.org/1999/xlink" content-type="dwc:institutional_code" xlink:title="California State Collection of Arthropods" xlink:href="http://grbio.org/institution/california-state-collection-arthropods" xlink:type="simple">CSCA</named-content> • 1 ♂; Napo Prov., Huahua Sumaco, km 45 on Hollin-Loreto road; 18 Dec. 1989; M.J. Wasbauer &amp; H. Real leg.; <named-content xmlns:xlink="http://www.w3.org/1999/xlink" content-type="dwc:institutional_code" xlink:title="Naturalis Biodiversity Center" xlink:href="http://grbio.org/institution/naturalis-biodiversity-center" xlink:type="simple">RMNH</named-content> [specimen code MR1483] • 2 ♂; Napo Prov., Huahua Sumaco, km 45 on Hollin-Loreto road; 20 Dec. 1989; M.J. Wasbauer &amp; H. Real leg.; <named-content xmlns:xlink="http://www.w3.org/1999/xlink" content-type="dwc:institutional_code" xlink:title="California State Collection of Arthropods" xlink:href="http://grbio.org/institution/california-state-collection-arthropods" xlink:type="simple">CSCA</named-content> • 1 ♂; Napo Prov., Huahua Sumaco, km 45 on Hollin-Loreto road; 21 Dec. 1989; M.J. Wasbauer &amp; H. Real leg.; <named-content xmlns:xlink="http://www.w3.org/1999/xlink" content-type="dwc:institutional_code" xlink:title="Naturalis Biodiversity Center" xlink:href="http://grbio.org/institution/naturalis-biodiversity-center" xlink:type="simple">RMNH</named-content>• 2 ♂; Morona Santiago: Miazal, 50 km SE Macas; 300 m asl; 4–7 Jan. 1993; M. &amp; J. Wasbauer leg.; <named-content xmlns:xlink="http://www.w3.org/1999/xlink" content-type="dwc:institutional_code" xlink:title="California State Collection of Arthropods" xlink:href="http://grbio.org/institution/california-state-collection-arthropods" xlink:type="simple">CSCA</named-content> • 5 ♂; Napo, Misahualli nr. Tena; 3–8 Oct. 1999; S.R. Keller leg.; LACM • 1 ♂; Napo Prov., Jatun Sacha Biological Station; <named-content xmlns:xlink="http://www.w3.org/1999/xlink" content-type="dwc:verbatimCoordinates" xlink:type="simple"><named-content content-type="geo-json" specific-use="{&#34;type&#34;:&#34;Point&#34;,&#34;coordinates&#34;:[-77.616833,-1.066222]}" id="NCID0EK5DI" xlink:type="simple">01°03'58.4"S, 77°37'0.6"W</named-content></named-content>; 26 Aug. 2019; X. Mengual leg; <named-content xmlns:xlink="http://www.w3.org/1999/xlink" content-type="dwc:institutional_code" xlink:title="Museum Koenig Bonn, Leibniz-Institut zur Analyse des Biodiversitätswandels" xlink:href="http://grbio.org/institution/zoologisches-forschungsmuseum-alexander-koenig" xlink:type="simple">ZFMK</named-content> [<named-content xmlns:xlink="http://www.w3.org/1999/xlink" content-type="dwc:institutional_code" xlink:title="Museum Koenig Bonn, Leibniz-Institut zur Analyse des Biodiversitätswandels" xlink:href="http://grbio.org/institution/zoologisches-forschungsmuseum-alexander-koenig" xlink:type="simple">ZFMK</named-content>-DIP-00068685]; GenBank accession no. <ext-link xmlns:xlink="http://www.w3.org/1999/xlink" xlink:href="PQ629008" ext-link-type="gen" xlink:type="simple">PQ629008</ext-link>.</p><fig id="F22" position="float" orientation="portrait"><object-id xmlns:xlink="http://www.w3.org/1999/xlink" content-type="doi" xlink:type="simple">10.3897/zookeys.1243.132809.figures126-130</object-id><object-id xmlns:xlink="http://www.w3.org/1999/xlink" content-type="arpha" xlink:type="simple">A4B70B73-41F7-53A9-88A8-4C7A7503AC06</object-id><label>Figures 126–130.</label><caption><p><italic><tp:taxon-name><tp:taxon-name-part taxon-name-part-type="genus" reg="Serichlamys">Serichlamys</tp:taxon-name-part><tp:taxon-name-part taxon-name-part-type="species" reg="vexilliphallus">vexilliphallus</tp:taxon-name-part></tp:taxon-name></italic> Reemer &amp; Mengual, sp. nov. male, holotype <bold>126</bold> habitus, dorsal <bold>127</bold> habitus, lateral <bold>128</bold> head, frontal <bold>129</bold> head, lateral <bold>130</bold> head, dorsal.</p></caption><graphic xmlns:xlink="http://www.w3.org/1999/xlink" xlink:href="zookeys-1243-051_article-132809__-g022.jpg" position="float" orientation="portrait" xlink:type="simple" id="oo_1359653.jpg"><uri content-type="original_file" xlink:type="simple">https://binary.pensoft.net/fig/1359653</uri></graphic></fig></tp:treatment-sec><tp:treatment-sec sec-type="Additional specimens" id="SECID0E56DI"><title>Additional specimens.</title><p>Panama • 1 ♂; Chiriqui province, 8 km S Boquete; <named-content xmlns:xlink="http://www.w3.org/1999/xlink" content-type="dwc:verbatimCoordinates" xlink:type="simple"><named-content content-type="geo-json" specific-use="{&#34;type&#34;:&#34;Point&#34;,&#34;coordinates&#34;:[-82.451667,8.698333]}" id="NCID0EIAAK" xlink:type="simple">08°41'54"N, 82°27'06"W</named-content></named-content>; 800 m asl; 16–30 Jun. 2012; F.D. Parker &amp; T.D. McIntyre leg.; <named-content xmlns:xlink="http://www.w3.org/1999/xlink" content-type="dwc:institutional_code" xlink:title="California State Collection of Arthropods" xlink:href="http://grbio.org/institution/california-state-collection-arthropods" xlink:type="simple">CSCA</named-content>. PERU • 1 ♂; Amazonas, Distr. Aguas Verdes, Bagua/Tarapoto Rd. (5N) at km 403; <named-content xmlns:xlink="http://www.w3.org/1999/xlink" content-type="dwc:verbatimCoordinates" xlink:type="simple"><named-content content-type="geo-json" specific-use="{&#34;type&#34;:&#34;Point&#34;,&#34;coordinates&#34;:[-77.636944,-5.689722]}" id="NCID0EUAAK" xlink:type="simple">5°41'23"S, 77°38 13"W</named-content></named-content>; 1125 m asl; 15–22 May 2009; M.E. Irwin &amp; G. A. Amaya leg; <named-content xmlns:xlink="http://www.w3.org/1999/xlink" content-type="dwc:institutional_code" xlink:title="Canadian National Collection of Insects, Arachnids and Nematodes" xlink:href="http://grbio.org/institution/canadian-national-collection-insects-arachnids-and-nematodes" xlink:type="simple">CNC</named-content> [J. Skevington molecular specimen #9948] • 1 ♂; SAM: around San Roque de Cumbaza; <named-content xmlns:xlink="http://www.w3.org/1999/xlink" content-type="dwc:verbatimCoordinates" xlink:type="simple"><named-content content-type="geo-json" specific-use="{&#34;type&#34;:&#34;Point&#34;,&#34;coordinates&#34;:[-76.431389,-6.384711]}" id="NCID0EABAK" xlink:type="simple">6°23'4.96"S, 76°25'53"W</named-content></named-content>; 15–31 Jan. 2015; T. Faasen leg; <named-content xmlns:xlink="http://www.w3.org/1999/xlink" content-type="dwc:institutional_code" xlink:title="Naturalis Biodiversity Center" xlink:href="http://grbio.org/institution/naturalis-biodiversity-center" xlink:type="simple">RMNH</named-content> [M. Reemer specimen code MR0565; also CNC464838]; GenBank accession no. <ext-link xmlns:xlink="http://www.w3.org/1999/xlink" xlink:href="PQ629015" ext-link-type="gen" xlink:type="simple">PQ629015</ext-link> • 1 ♀; Fundo Chela; 4 Jun. 1964; 1100 m asl; J. Schunke leg.; <named-content xmlns:xlink="http://www.w3.org/1999/xlink" content-type="dwc:institutional_code" xlink:title="Natural History Museum, London" xlink:href="http://grbio.org/institution/natural-history-museum-london" xlink:type="simple">NHMUK</named-content>. Colombia • 1 ♂; Putumayo, Villa Garzon, 8 mi. S. Mocoa; 3 Aug. 1978; M. Cooper leg.; <named-content xmlns:xlink="http://www.w3.org/1999/xlink" content-type="dwc:institutional_code" xlink:title="Natural History Museum, London" xlink:href="http://grbio.org/institution/natural-history-museum-london" xlink:type="simple">NHMUK</named-content> [NHMUK013624759] • 1 ♂; Putumayo, Villa Garzon; 400 m asl; 30 Aug. 1984; M. Cooper leg.; <named-content xmlns:xlink="http://www.w3.org/1999/xlink" content-type="dwc:institutional_code" xlink:title="Natural History Museum, London" xlink:href="http://grbio.org/institution/natural-history-museum-london" xlink:type="simple">NHMUK</named-content> [NHMUK013624761]; • 1 ♂; Putumayo, Villa Garzon; 400 m asl; 7 Oct. 1984; M. Cooper leg.; <named-content xmlns:xlink="http://www.w3.org/1999/xlink" content-type="dwc:institutional_code" xlink:title="Natural History Museum, London" xlink:href="http://grbio.org/institution/natural-history-museum-london" xlink:type="simple">NHMUK</named-content> [NHMUK013624743]; 1 ♂; Putumayo, Villa Garzon; 400–600 m asl; 31 Dec. 1990; M. Cooper leg.; <named-content xmlns:xlink="http://www.w3.org/1999/xlink" content-type="dwc:institutional_code" xlink:title="Natural History Museum, London" xlink:href="http://grbio.org/institution/natural-history-museum-london" xlink:type="simple">NHMUK</named-content> [NHMUK013624760] • 1 ♂; Caqueta, Yuruyaco, 73 km SW Florencia; 5 Feb. 1979; M. Cooper leg.; <named-content xmlns:xlink="http://www.w3.org/1999/xlink" content-type="dwc:institutional_code" xlink:title="Natural History Museum, London" xlink:href="http://grbio.org/institution/natural-history-museum-london" xlink:type="simple">NHMUK</named-content> [NHMUK013624748]. ECUADOR • 1 ♀; Morona-Santiago, Sucua [?]; 850 m asl; 15 Jul. 194; M. Cooper leg.; <named-content xmlns:xlink="http://www.w3.org/1999/xlink" content-type="dwc:institutional_code" xlink:title="Natural History Museum, London" xlink:href="http://grbio.org/institution/natural-history-museum-london" xlink:type="simple">NHMUK</named-content> [NHMUK013624762] • 1 ♂; Morona-Santiago, Cord de Cutucu, 6 km E. of Macas; 1100 m asl.; 17 Mat 1987; M. Cooper leg.; <named-content xmlns:xlink="http://www.w3.org/1999/xlink" content-type="dwc:institutional_code" xlink:title="Natural History Museum, London" xlink:href="http://grbio.org/institution/natural-history-museum-london" xlink:type="simple">NHMUK</named-content> [NHMUK013624746] • 1 ♀; Morona-Santiago, Cord de Cutucu, 6 km E. of Macas; 1100 m asl.; 17 Mat 1987; M. Cooper leg.; <named-content xmlns:xlink="http://www.w3.org/1999/xlink" content-type="dwc:institutional_code" xlink:title="Natural History Museum, London" xlink:href="http://grbio.org/institution/natural-history-museum-london" xlink:type="simple">NHMUK</named-content> [NHMUK013624745] • 1 ♂; Napo, Muyuna, 5 km W of Tena; 500 m asl.; 13 Apr. 1981; leg. M. Cooper; <named-content xmlns:xlink="http://www.w3.org/1999/xlink" content-type="dwc:institutional_code" xlink:title="Natural History Museum, London" xlink:href="http://grbio.org/institution/natural-history-museum-london" xlink:type="simple">NHMUK</named-content> [NHMUK013624749] • 1 ♂; Napo, near Myuna; [no date on label]; M. Cooper leg.; <named-content xmlns:xlink="http://www.w3.org/1999/xlink" content-type="dwc:institutional_code" xlink:title="Natural History Museum, London" xlink:href="http://grbio.org/institution/natural-history-museum-london" xlink:type="simple">NHMUK</named-content> [NHMUK013624832].</p></tp:treatment-sec><tp:treatment-sec sec-type="description" id="SECID0E1CAK"><title>Description</title><p><bold>(based on holotype). Adult male</bold> Body size: 6.5 mm.</p><p><bold><italic>Head</italic>.</bold> Face occupying slightly &lt; 1/3 of head width in frontal view; shiny black with faint green hue; white setulose. Gena very narrow; black; white setulose. Oral margin laterally not produced. Frons black; medially bare, laterally with mixed white and black setulae. Vertex black; black setulose except yellowish setulose along anterior and posterior margins. Occiput black; dorsal 1/3 pale yellow setulose, otherwise white setulose. Eye bare. Antennal fossa slightly higher than wide. Antenna blackish brown; antennal ratio ~ 4:1:4.5.</p><p><bold><italic>Thorax</italic>.</bold> Scutum shiny black, with green sheen on median 1/3 and bronze sheen on lateral 1/3; black golden yellow setulose on anterior 1/4 and narrowly along lateral and posterior margins, otherwise black setulose. Postpronotum and postalar callus yellowish brown; yellow setulose. Scutellum trapezoid, with two calcars as long as ~ 1/4 of scutellar length; shiny dark brown with faint greenish sheen, except calcars yellow; yellow setulose. Pleura shiny dark to yellowish brown. Anepisternum with shallow sulcus; yellow setulose anterodorsally and posterodorsally, widely bare medially and ventrally. Anepimeron yellow setulose with a few black setulae dorsally. Katepisternum with patch of white setulae dorsally and small patch of white setulae ventrally. Katatergite long microtrichose, anatergite short microtrichose. Calypter pale yellow, halter white.</p><p>Wing: hyaline; microtrichose, except bare on basal cell bc, posterobasal 1/3 of cell c, basal 3/5 of cell r<sub>1</sub>, basal 1/8 of cell r<sub>2+3</sub>, most of cell br (only microtrichose along vena spuria), slightly more than posterior 1/2 of cell bm, anterior 1/2 of cell cup, and basomedian 2/3 of alula.</p><p>Legs: femora blackish brown with yellow apices; yellow setulose. Tibiae pale yellow at basal 2/3, pale brown at apical 1/3, and blackish brown around cicatrix; yellow setulose except black setulose on inner side at apical 1/3. Tarsi pale brown; black setulose dorsally, yellow setulose laterally and ventrally. Coxae and trochanters brown; pale yellow to white setulose.</p><p><bold><italic>Abdomen</italic>.</bold> Tergites blackish brown, mostly shiny except for large part of tergite 3. Tergite 1 white setulose. Tergite 2 shiny except for small median dull macula, with distinct metallic sheen at lateral 1/4; whitish setulose, except for some black setulae along lateral margin. Tergite 3 dull black, except for narrow fascia with bronze sheen along posterior and lateral margins; dull part short black setulose except for pale setulae posteromedially, shiny parts longer yellowish white setulose. Tergite 4 entirely shiny but not metallic; mostly short black setulose, but longer pale yellow to whitish setulose along lateral margins and on pair of large posteromedian patches. Sternites blackish brown; all sternites white setulose. Genitalia as in Figs <xref ref-type="fig" rid="F27">150–153</xref>: phallus with large, subapical flag-like projection.</p><p><bold>Female (based on paratype)</bold> As male, except for usual sexual dimorphism and following differences. Scutum largely black setulose, except for yellowish setulae along anterior margin. Tergites somewhat paler brown than in male.</p></tp:treatment-sec><tp:treatment-sec sec-type="diagnosis" id="SECID0EGEAK"><title>Diagnosis.</title><p>Body length: male 6.0–7.0 mm (<italic>n</italic> = 19), female 8.5–9 mm (<italic>n</italic> = 3). The combination of a black face with a contrasting colour pattern on the tibiae (Fig. <xref ref-type="fig" rid="F2">7</xref>) sets this species apart from all other species in the genus. Besides, the male genitalia are very distinct in the fact that the phallus carries a ‘flag-like’ apicodorsal projection (Figs <xref ref-type="fig" rid="F27">150–153</xref>).</p></tp:treatment-sec><tp:treatment-sec sec-type="notes" id="SECID0EYEAK"><title>Notes.</title><p>This is the only known species of <italic><tp:taxon-name><tp:taxon-name-part taxon-name-part-type="genus" reg="Serichlamys">Serichlamys</tp:taxon-name-part></tp:taxon-name></italic> in which the male has a flag-like appendix on the phallus. Some slight variation occurs in the shape of this appendix (Figs <xref ref-type="fig" rid="F27">150–153</xref>), but this is considered to be intraspecific. Little variation among the specimens (mostly subtle differences in colouration) was noted in external characters, except that the colour of setulosity on the scutum may vary between entirely golden yellow to mostly black. No habitat information is indicated on the labels of the specimens, but the localities suggest that they were found at the margins of tropical rain forest.</p></tp:treatment-sec><tp:treatment-sec sec-type="etymology" id="SECID0EJFAK"><title>Etymology.</title><p>The specific epithet is a noun in apposition composed of the Latin words <italic>vexillum</italic> (flag) and <italic>phallus</italic> (penis). It refers to the characteristic dorsal projection on the phallus in males of this species.</p></tp:treatment-sec><tp:treatment-sec sec-type="Molecular data" id="SECID0ETFAK"><title>Molecular data.</title><p>A specimen from Ecuador and another from Peru were sequenced. Both DNA barcodes cluster together with high-support (<abbrev xmlns:xlink="http://www.w3.org/1999/xlink" xlink:title="Bootstrap support values" id="ABBRID0EZFAK" xlink:type="simple">BS</abbrev> = 100) and they have a similarity of 97.833%.</p></tp:treatment-sec><tp:treatment-sec sec-type="distribution" id="SECID0E4FAK"><title>Distribution.</title><p>This species is known from Ecuador (<italic>n</italic> = 13), Peru (<italic>n</italic> = 1) and Panama (<italic>n</italic> = 1). In the first two countries, it has been found at elevations between 300 and 1100 meter, at slopes of the Andes and in lowland rainforest. In Panama it was found in rainforest at 800 meters of altitude. Based on these records, it can be expected that this species also occurs in Colombia.</p></tp:treatment-sec><tp:treatment-sec><!--Section generated to contain objects referenced in tp:taxon-treatment.--><fig id="F2" position="float" orientation="portrait"><object-id xmlns:xlink="http://www.w3.org/1999/xlink" content-type="doi" xlink:type="simple">10.3897/zookeys.1243.132809.figures5-12</object-id><object-id xmlns:xlink="http://www.w3.org/1999/xlink" content-type="arpha" xlink:type="simple">C24A24C3-5A89-5424-AE2F-A3E496E0F441</object-id><label>Figures 5–12.</label><caption><p><bold>5, 6</bold> colour of face of <italic><tp:taxon-name><tp:taxon-name-part taxon-name-part-type="genus" reg="Serichlamys">Serichlamys</tp:taxon-name-part></tp:taxon-name></italic> species <bold>5</bold> black (<italic><tp:taxon-name><tp:taxon-name-part taxon-name-part-type="genus" reg="Serichlamys">S.</tp:taxon-name-part><tp:taxon-name-part taxon-name-part-type="species" reg="chloraspis">chloraspis</tp:taxon-name-part></tp:taxon-name></italic> Reemer, sp. nov. male, holotype) <bold>6</bold> yellowish brown (<italic><tp:taxon-name><tp:taxon-name-part taxon-name-part-type="genus" reg="Serichlamys">S.</tp:taxon-name-part><tp:taxon-name-part taxon-name-part-type="species" reg="serpentiphallus">serpentiphallus</tp:taxon-name-part></tp:taxon-name></italic> Reemer, sp. nov. male, holotype) <bold>7–9</bold> hind tibiae of <italic><tp:taxon-name><tp:taxon-name-part taxon-name-part-type="genus" reg="Serichlamys">Serichlamys</tp:taxon-name-part></tp:taxon-name></italic> species <bold>7</bold> with contrasting colour pattern (<italic><tp:taxon-name><tp:taxon-name-part taxon-name-part-type="genus" reg="Serichlamys">S.</tp:taxon-name-part><tp:taxon-name-part taxon-name-part-type="species" reg="vexilliphallus">vexilliphallus</tp:taxon-name-part></tp:taxon-name></italic> Reemer &amp; Mengual, sp. nov. male, holotype) <bold>8</bold> uniformly yellowish brown (<italic><tp:taxon-name><tp:taxon-name-part taxon-name-part-type="genus" reg="Serichlamys">S.</tp:taxon-name-part><tp:taxon-name-part taxon-name-part-type="species" reg="mitis">mitis</tp:taxon-name-part></tp:taxon-name></italic> (Curran, 1940) male, specimen MR1576) <bold>9</bold> dark (<italic><tp:taxon-name><tp:taxon-name-part taxon-name-part-type="genus" reg="Serichlamys">S.</tp:taxon-name-part><tp:taxon-name-part taxon-name-part-type="species" reg="pallitarsis">pallitarsis</tp:taxon-name-part></tp:taxon-name></italic> Reemer &amp; Mengual, sp. nov. male, holotype) <bold>10</bold>–<bold>12</bold> antenna of <italic><tp:taxon-name><tp:taxon-name-part taxon-name-part-type="genus" reg="Serichlamys">Serichlamys</tp:taxon-name-part></tp:taxon-name></italic> species <bold>10</bold> postpedicel pale brown with apical 1/3 dark (<italic><tp:taxon-name><tp:taxon-name-part taxon-name-part-type="genus" reg="Serichlamys">S.</tp:taxon-name-part><tp:taxon-name-part taxon-name-part-type="species" reg="mitis">mitis</tp:taxon-name-part></tp:taxon-name></italic> (Curran, 1940) male, specimen MR1576) <bold>11</bold> postpedicel entirely dark brown (<italic><tp:taxon-name><tp:taxon-name-part taxon-name-part-type="genus" reg="Serichlamys">S.</tp:taxon-name-part><tp:taxon-name-part taxon-name-part-type="species" reg="varicaudata">varicaudata</tp:taxon-name-part></tp:taxon-name></italic> Reemer &amp; Mengual, sp. nov. male, holotype) <bold>12</bold> postpedicel entirely orange (<italic><tp:taxon-name><tp:taxon-name-part taxon-name-part-type="genus" reg="Serichlamys">S.</tp:taxon-name-part><tp:taxon-name-part taxon-name-part-type="species" reg="pallitarsis">pallitarsis</tp:taxon-name-part></tp:taxon-name></italic> Reemer &amp; Mengual, sp. nov. female, paratype).</p></caption><graphic xmlns:xlink="http://www.w3.org/1999/xlink" xlink:href="zookeys-1243-051_article-132809__-g002.jpg" position="float" orientation="portrait" xlink:type="simple" id="oo_1359633.jpg"><uri content-type="original_file" xlink:type="simple">https://binary.pensoft.net/fig/1359633</uri></graphic></fig><fig id="F27" position="float" orientation="portrait"><object-id xmlns:xlink="http://www.w3.org/1999/xlink" content-type="doi" xlink:type="simple">10.3897/zookeys.1243.132809.figures150-154</object-id><object-id xmlns:xlink="http://www.w3.org/1999/xlink" content-type="arpha" xlink:type="simple">E8681367-E589-573A-B2FD-E782D14E55EA</object-id><label>Figures 150–154.</label><caption><p><italic><tp:taxon-name><tp:taxon-name-part taxon-name-part-type="genus" reg="Serichlamys">Serichlamys</tp:taxon-name-part><tp:taxon-name-part taxon-name-part-type="species" reg="vexilliphallus">vexilliphallus</tp:taxon-name-part></tp:taxon-name></italic> Reemer &amp; Mengual, sp. nov. male genitalia, with variations in shape of distal part of phallus <bold>150</bold> holotype (Ecuador) <bold>151</bold> paratype, specimen code MR1483 (Ecuador, coll. <named-content xmlns:xlink="http://www.w3.org/1999/xlink" content-type="dwc:institutional_code" xlink:title="Naturalis Biodiversity Center" xlink:href="http://grbio.org/institution/naturalis-biodiversity-center" xlink:type="simple">RMNH</named-content>) <bold>152</bold> specimen code MR1482 (Panama, coll. <named-content xmlns:xlink="http://www.w3.org/1999/xlink" content-type="dwc:institutional_code" xlink:title="California State Collection of Arthropods" xlink:href="http://grbio.org/institution/california-state-collection-arthropods" xlink:type="simple">CSCA</named-content>) <bold>153</bold> specimen code MR565 (Peru, coll. <named-content xmlns:xlink="http://www.w3.org/1999/xlink" content-type="dwc:institutional_code" xlink:title="Naturalis Biodiversity Center" xlink:href="http://grbio.org/institution/naturalis-biodiversity-center" xlink:type="simple">RMNH</named-content>) <bold>154</bold><italic><tp:taxon-name><tp:taxon-name-part taxon-name-part-type="genus" reg="Serichlamys">Serichlamys</tp:taxon-name-part><tp:taxon-name-part taxon-name-part-type="species" reg="xanthocnemia">xanthocnemia</tp:taxon-name-part></tp:taxon-name></italic> Reemer, sp. nov. male, holotype, genitalia.</p></caption><graphic xmlns:xlink="http://www.w3.org/1999/xlink" xlink:href="zookeys-1243-051_article-132809__-g027.jpg" position="float" orientation="portrait" xlink:type="simple" id="oo_1359658.jpg"><uri content-type="original_file" xlink:type="simple">https://binary.pensoft.net/fig/1359658</uri></graphic></fig></tp:treatment-sec></tp:taxon-treatment>
