# Supplementary material for: ﻿Revision of the Neotropical species of the hoverfly genus Serichlamys Curran, 1925 (Diptera, Syrphidae, Microdontinae)
Source: Zookeys. 2025 Jun 24;1243:51–106. doi: 10.3897/zookeys.1243.132809 (PMC12239028; doi:10.3897/zookeys.1243.132809)
Supplement: Supplementary material 1 — Matrix of Neighbour-Joining distances between COI sequences of Serichlamys specimens [file zookeys-1243-051_article-132809__-s001.xlsx]

## Sheet: Serichlamys 2024.07
	Aristosyrphus carpenteri|Ecuador|ON943475	Serichlamys chloraspis|Costa Rica|EU431495	Serichlamys chloraspis|Costa Rica|PQ628996	Serichlamys chloraspis|Costa Rica|PQ629016	Serichlamys pallitarsis|Colombia|HF569344	Serichlamys pallitarsis|Colombia|PQ629012	Serichlamys rufipes|United States|HM433910	Serichlamys rufipes|United States|PQ629018	Serichlamys serpentiphallus|Brazil|PQ629021	Serichlamys sp.|Brazil|PQ629019	Serichlamys spathulata|Brazil|PQ629003	Serichlamys spathulata|Brazil|PQ629006	Serichlamys spathulata|Brazil|PQ629007	Serichlamys spathulata|Brazil|PQ629010	Serichlamys spathulata|Brazil|PQ629014	Serichlamys varicaudata||Ecuador|PQ628997	Serichlamys varicaudata|Ecuador|OR183415	Serichlamys varicaudata|Ecuador|PQ628993	Serichlamys varicaudata|Ecuador|PQ628994	Serichlamys varicaudata|Ecuador|PQ628995	Serichlamys varicaudata|Ecuador|PQ628998	Serichlamys varicaudata|Ecuador|PQ628999	Serichlamys varicaudata|Ecuador|PQ629000	Serichlamys varicaudata|Ecuador|PQ629001	Serichlamys varicaudata|Ecuador|PQ629002	Serichlamys varicaudata|Ecuador|PQ629004	Serichlamys varicaudata|Ecuador|PQ629005	Serichlamys varicaudata|Ecuador|PQ629009	Serichlamys varicaudata|Ecuador|PQ629011	Serichlamys varicaudata|Ecuador|PQ629013	Serichlamys varicaudata|Ecuador|PQ629017	Serichlamys varicaudata|Ecuador|PQ629020	Serichlamys vexilliphallus|Ecuador|PQ629008	Serichlamys vexilliphalus|Peru|PQ629015
Aristosyrphus carpenteri|Ecuador|ON943475		80556	82067	81081	81649	81903	81459	79506	79153	81155	81003	81155	81155	81003	81003	83488	83591	83587	83346	83435	83981	83333	83739	83739	83587	83587	83283	83435	83283	83587	83435	83435	83283	83282
Serichlamys chloraspis|Costa Rica|EU431495	80556		99242	99747	85638	85859	83333	83333	82955	82576	82576	82323	82323	82576	82576	87047	87240	87626	87013	86869	87640	87306	87626	87121	87626	87626	87121	86869	87121	87626	86869	86869	86111	85974
Serichlamys chloraspis|Costa Rica|PQ628996	82067	99242		99509	86436	87007	82675	83210	84691	84043	84043	83891	83891	84043	84043	87500	87616	87842	87519	87386	87702	87346	87690	87386	87842	87842	87234	87386	87234	87842	87386	87386	86778	86533
Serichlamys chloraspis|Costa Rica|PQ629016	81081	99747	99509		85904	86241	83538	83457	83471	83047	83047	82801	82801	83047	83047	87406	87595	87961	87374	87224	88011	87657	87961	87469	87961	87961	87469	87224	87469	87961	87224	87224	86486	86364
Serichlamys pallitarsis|Colombia|HF569344	81649	85638	86436	85904		99468	77926	77926	81250	81649	81915	81649	81649	81915	81915	94681	94415	93883	94681	94681	94382	94415	93883	94415	93883	93883	94415	94681	94415	93883	94681	94681	82713	82713
Serichlamys pallitarsis|Colombia|PQ629012	81903	85859	87007	86241	99468		77958	77778	81654	82135	82367	82135	82135	82367	82367	93349	93079	92111	93333	92807	93350	93112	92111	92575	92111	92111	92575	92807	92575	92111	92807	92807	82831	82381
Serichlamys rufipes|United States|HM433910	81459	83333	82675	83538	77926	77958		100000	79886	81307	81459	81307	81307	81459	81459	81481	81579	81611	81491	81307	81877	81481	81763	81611	81611	81611	81307	81307	81307	81611	81307	81307	81763	81734
Serichlamys rufipes|United States|PQ629018	79506	83333	83210	83457	77926	77778	100000		76177	77778	78025	77778	77778	78025	78025	78228	78372	78519	78173	78025	78630	78228	78519	78272	78519	78519	78025	78025	78025	78519	78025	78025	80988	81218
Serichlamys serpentiphallus|Brazil|PQ629021	79153	82955	84691	83471	81250	81654	79886	76177		87459	87541	87541	87541	87541	87541	83306	83306	83632	83184	83306	83306	83306	83469	83143	83632	83632	83306	83306	83306	83632	83306	83306	83713	83687
Serichlamys sp.|Brazil|PQ629019	81155	82576	84043	83047	81649	82135	81307	77778	87459		97416	97264	97264	97416	97416	84105	83901	84043	83964	84043	84628	84259	84195	83891	84043	84043	84195	84043	84195	84043	84043	84043	84347	84056
Serichlamys spathulata|Brazil|PQ629003	81003	82576	84043	83047	81915	82367	81459	78025	87541	97416		99848	99848	100000	100000	84259	84365	84195	84119	84195	84142	84105	84347	84347	84195	84195	84043	84195	84043	84195	84195	84195	84802	85139
Serichlamys spathulata|Brazil|PQ629006	81155	82323	83891	82801	81649	82135	81307	77778	87541	97264	99848		100000	99848	99848	84105	84211	84043	83964	84043	83981	83951	84195	84195	84043	84043	83891	84043	83891	84043	84043	84043	84954	85294
Serichlamys spathulata|Brazil|PQ629007	81155	82323	83891	82801	81649	82135	81307	77778	87541	97264	99848	100000		99848	99848	84105	84211	84043	83964	84043	83981	83951	84195	84195	84043	84043	83891	84043	83891	84043	84043	84043	84954	85294
Serichlamys spathulata|Brazil|PQ629010	81003	82576	84043	83047	81915	82367	81459	78025	87541	97416	100000	99848	99848		100000	84259	84365	84195	84119	84195	84142	84105	84347	84347	84195	84195	84043	84195	84043	84195	84195	84195	84802	85139
Serichlamys spathulata|Brazil|PQ629014	81003	82576	84043	83047	81915	82367	81459	78025	87541	97416	100000	99848	99848	100000		84259	84365	84195	84119	84195	84142	84105	84347	84347	84195	84195	84043	84195	84043	84195	84195	84195	84802	85139
Serichlamys varicaudata||Ecuador|PQ628997	83488	87047	87500	87406	94681	93349	81481	78228	83306	84105	84259	84105	84105	84259	84259		99845	99228	99884	100000	99838	99846	99383	99383	99228	99228	99846	100000	99846	99228	100000	100000	85494	84985
Serichlamys varicaudata|Ecuador|OR183415	83591	87240	87616	87595	94415	93079	81579	78372	83306	83901	84365	84211	84211	84365	84365	99845		99381	99729	99845	99838	99690	99536	99536	99381	99381	99690	99845	99690	99381	99845	99845	85604	85116
Serichlamys varicaudata|Ecuador|PQ628993	83587	87626	87842	87961	93883	92111	81611	78519	83632	84043	84195	84043	84043	84195	84195	99228	99381		99111	99240	99676	99383	99848	99240	100000	100000	99392	99240	99392	100000	99240	99240	86018	85139
Serichlamys varicaudata|Ecuador|PQ628994	83346	87013	87519	87374	94681	93333	81491	78173	83184	83964	84119	83964	83964	84119	84119	99884	99729	99111		99884	99717	99730	99266	99266	99111	99111	99730	99884	99730	99111	99884	99884	85510	84985
Serichlamys varicaudata|Ecuador|PQ628995	83435	86869	87386	87224	94681	92807	81307	78025	83306	84043	84195	84043	84043	84195	84195	100000	99845	99240	99884		99838	99846	99392	99392	99240	99240	99848	100000	99848	99240	100000	100000	85562	84985
Serichlamys varicaudata|Ecuador|PQ628998	83981	87640	87702	88011	94382	93350	81877	78630	83306	84628	84142	83981	83981	84142	84142	99838	99838	99676	99717	99838		100000	99838	99353	99676	99676	100000	99838	100000	99676	99838	99838	85437	84765
Serichlamys varicaudata|Ecuador|PQ628999	83333	87306	87346	87657	94415	93112	81481	78228	83306	84259	84105	83951	83951	84105	84105	99846	99690	99383	99730	99846	100000		99537	99228	99383	99383	100000	99846	100000	99383	99846	99846	85648	84830
Serichlamys varicaudata|Ecuador|PQ629000	83739	87626	87690	87961	93883	92111	81763	78519	83469	84195	84347	84195	84195	84347	84347	99383	99536	99848	99266	99392	99838	99537		99392	99848	99848	99544	99392	99544	99848	99392	99392	86170	85294
Serichlamys varicaudata|Ecuador|PQ629001	83739	87121	87386	87469	94415	92575	81611	78272	83143	83891	84347	84195	84195	84347	84347	99383	99536	99240	99266	99392	99353	99228	99392		99240	99240	99240	99392	99240	99240	99392	99392	85866	85294
Serichlamys varicaudata|Ecuador|PQ629002	83587	87626	87842	87961	93883	92111	81611	78519	83632	84043	84195	84043	84043	84195	84195	99228	99381	100000	99111	99240	99676	99383	99848	99240		100000	99392	99240	99392	100000	99240	99240	86018	85139
Serichlamys varicaudata|Ecuador|PQ629004	83587	87626	87842	87961	93883	92111	81611	78519	83632	84043	84195	84043	84043	84195	84195	99228	99381	100000	99111	99240	99676	99383	99848	99240	100000		99392	99240	99392	100000	99240	99240	86018	85139
Serichlamys varicaudata|Ecuador|PQ629005	83283	87121	87234	87469	94415	92575	81307	78025	83306	84195	84043	83891	83891	84043	84043	99846	99690	99392	99730	99848	100000	100000	99544	99240	99392	99392		99848	100000	99392	99848	99848	85714	84830
Serichlamys varicaudata|Ecuador|PQ629009	83435	86869	87386	87224	94681	92807	81307	78025	83306	84043	84195	84043	84043	84195	84195	100000	99845	99240	99884	100000	99838	99846	99392	99392	99240	99240	99848		99848	99240	100000	100000	85562	84985
Serichlamys varicaudata|Ecuador|PQ629011	83283	87121	87234	87469	94415	92575	81307	78025	83306	84195	84043	83891	83891	84043	84043	99846	99690	99392	99730	99848	100000	100000	99544	99240	99392	99392	100000	99848		99392	99848	99848	85714	84830
Serichlamys varicaudata|Ecuador|PQ629013	83587	87626	87842	87961	93883	92111	81611	78519	83632	84043	84195	84043	84043	84195	84195	99228	99381	100000	99111	99240	99676	99383	99848	99240	100000	100000	99392	99240	99392		99240	99240	86018	85139
Serichlamys varicaudata|Ecuador|PQ629017	83435	86869	87386	87224	94681	92807	81307	78025	83306	84043	84195	84043	84043	84195	84195	100000	99845	99240	99884	100000	99838	99846	99392	99392	99240	99240	99848	100000	99848	99240		100000	85562	84985
Serichlamys varicaudata|Ecuador|PQ629020	83435	86869	87386	87224	94681	92807	81307	78025	83306	84043	84195	84043	84043	84195	84195	100000	99845	99240	99884	100000	99838	99846	99392	99392	99240	99240	99848	100000	99848	99240	100000		85562	84985
Serichlamys vexilliphallus|Ecuador|PQ629008	83283	86111	86778	86486	82713	82831	81763	80988	83713	84347	84802	84954	84954	84802	84802	85494	85604	86018	85510	85562	85437	85648	86170	85866	86018	86018	85714	85562	85714	86018	85562	85562		97833
Serichlamys vexilliphalus|Peru|PQ629015	83282	85974	86533	86364	82713	82381	81734	81218	83687	84056	85139	85294	85294	85139	85139	84985	85116	85139	84985	84985	84765	84830	85294	85294	85139	85139	84830	84985	84830	85139	84985	84985	97833
